# Supplementary material for: Temporal Changes in Rat Liver Gene Expression after Acute Cadmium and Chromium Exposure
Source: PLoS One. 2015 May 19;10(5):e0127327. doi: 10.1371/journal.pone.0127327 (PMC4437902; doi:10.1371/journal.pone.0127327)
Supplement: S2 File — (XLSX) [file pone.0127327.s002.xlsx]

## Sheet: Table B
Table B. Ingenuity canonical pathway enrichment of metal associated stress responses.
Oxidative stress
Cd			Cr
Ingenuity Canonical Pathway	Day	-LOG(p-value)	Ingenuity Canonical Pathway	Day	-LOG(p-value)
NRF2-mediated Oxidative Stress Response*	1	5.56	Glutathione-mediated Detoxification*	1	1.66
Glutathione-mediated Detoxification*	1	3.99	NRF2-mediated Oxidative Stress Response*	1	1.39
DNA damage/Cell cycle
Cd			Cr
Ingenuity Canonical Pathway	Day	-LOG(p-value)	Ingenuity Canonical Pathway	Day	-LOG(p-value)
Mitotic Roles of Polo-Like Kinase	1, 7	2.47, 5.26	Aryl Hydrocarbon Receptor Signaling*	1	5.96
Aryl Hydrocarbon Receptor Signaling*	1, 7	2.46, 1.75	Cell Cycle Control of Chromosomal Replication	1	4.18
Salvage Pathways of Pyrimidine Ribonucleotides	1	2.36	Role of p14/p19ARF in Tumor Suppression	1	3.25
Cell Cycle: G2/M DNA Damage Checkpoint Regulation	1, 7	2.02, 3.18	p53 Signaling	1	2.74
DNA damage-induced 14-3-3σ Signaling	1, 7	1.86, 4.41	Cell Cycle Regulation by BTG Family Proteins	1	2.68
Pyrimidine Deoxyribonucleotides De Novo Biosynthesis I	1	1.78	Cell Cycle: G1/S Checkpoint Regulation	1	1.92
GADD45 Signaling*	1, 7	1.78, 4.32	Non-Small Cell Lung Cancer Signaling	1	1.71
Estrogen-mediated S-phase Entry	1, 7	1.51, 5.76	Prostate Cancer Signaling	1	1.66
Cyclins and Cell Cycle Regulation	7	4.94	Melanoma Signaling	1	1.58
ATM Signaling	7	4.06	GADD45 Signaling*	1	1.42
Cdc42 Signaling	3,7	1.69, 3.05	Glioma Signaling	1	1.39
Hereditary Breast Cancer Signaling	7	3	Hereditary Breast Cancer Signaling	1	1.37
Regulation of Cellular Mechanics by Calpain Protease	7	2.88
Breast Cancer Regulation by Stathmin1	7	1.43
Inflammation
Cd			Cr
Ingenuity Canonical Pathway	Day	-LOG(p-value)	Ingenuity Canonical Pathway	Day	-LOG(p-value)
Interferon Signaling	1	4.55	LPS/IL-1 Mediated Inhibition of RXR Function*	1	5.96
LPS/IL-1 Mediated Inhibition of RXR Function*	1	3.91	Histamine Degradation	1	1.67
Pattern Recognition Receptors in Recognition of Bacteria and Viruses	1	3.85	CXCR4 Signaling	1	1.39
Agranulocyte Adhesion and Diapedesis	1	2.84	Glucocorticoid Receptor Signaling	1	1.37
Complement System	1	2.6	Atherosclerosis Signaling	3	3.07
Granulocyte Adhesion and Diapedesis	1	2.52	Hepatic Fibrosis / Hepatic Stellate Cell Activation*	3	2.67
Activation of IRF by Cytosolic Pattern Recognition Receptors	1	2.36	Acute Phase Response Signaling*	3	2.39
Antigen Presentation Pathway	1	2.12
Acute Phase Response Signaling*	1	1.87
GM-CSF Signaling	1	1.86
IL-9 Signaling	1	1.77
Inhibition of Matrix Metalloproteases	1	1.77
Oncostatin M Signaling	1	1.72
Hepatic Fibrosis / Hepatic Stellate Cell Activation*	1	1.69
Allograft Rejection Signaling	1, 3, 7	1.62, 3.01, 4.91
Cytotoxic T Lymphocyte-mediated Apoptosis of Target Cells	1	1.45
Tumoricidal Function of Hepatic Natural Killer Cells	1	1.36
Role of JAK family kinases in IL-6-type Cytokine Signaling	1	1.36
Leukocyte Extravasation Signaling	1	1.3
Dendritic Cell Maturation	3	4.93
B Cell Development	3, 7	4.11, 4.51
Altered T Cell and B Cell Signaling in Rheumatoid Arthritis	3	3.45
Autoimmune Thyroid Disease Signaling	3	3.18
Graft-versus-Host Disease Signaling	3	3.14
Nur77 Signaling in T Lymphocytes	3	2.73
OX40 Signaling Pathway	3, 7	2.73, 4.51
T Helper Cell Differentiation	3	2.47
Calcium-induced T Lymphocyte Apoptosis	3	2.45
Crosstalk between Dendritic Cells and Natural Killer Cells	3	2.29
Role of NFAT in Regulation of the Immune Response	3	1.99
iCOS-iCOSL Signaling in T Helper Cells	3	1.83
Atherosclerosis Signaling	3	1.81
Type I Diabetes Mellitus Signaling	3	1.76
IL-4 Signaling	3	2.21
CD28 Signaling in T Helper Cells	3	1.71
PKCΘ Signaling in T Lymphocytes	3	1.71
Hepatic Fibrosis / Hepatic Stellate Cell Activation*	3	1.45
Cytotoxic T Lymphocyte-mediated Apoptosis of Target Cells	7	4.7
Lipid Metabolism
Cd			Cr
Ingenuity Canonical Pathway	Day	-LOG(p-value)	Ingenuity Canonical Pathway	Day	-LOG(p-value)
PXR/RXR Activation*	1	4.86	Oleate Biosynthesis II (Animals)*	1	3.8
FXR/RXR Activation*	1	3.04	PXR/RXR Activation*	1	3.71
Oleate Biosynthesis II (Animals)*	1	2.88	Ethanol Degradation II	1	2.94
LXR/RXR Activation	1	1.81	Nicotine Degradation II	1	2.48
Hepatic Cholestasis	1	1.69	Oxidative Ethanol Degradation III	1	2.35
			Retinoate Biosynthesis I	1	2.17
			Ethanol Degradation IV	1	2.14
			FXR/RXR Activation*	1	2.13
			Methylglyoxal Degradation III	1	1.88
			Triacylglycerol Degradation	1	1.88
			Bile Acid Biosynthesis, Neutral Pathway	1	1.77
			Acetone Degradation I (to Methylglyoxal)	1	1.73
			Fatty Acid α-oxidation	1	1.58
			Nicotine Degradation III	1	1.58
			Melatonin Degradation I	1	1.53
			Retinol Biosynthesis	1	1.43
			Superpathway of Melatonin Degradation	1	1.36
Amino Acid Metabolism
Cd			Cr
Ingenuity Canonical Pathway	Day	-LOG(p-value)	Ingenuity Canonical Pathway	Day	-LOG(p-value)
Superpathway of Citrulline Metabolism*	1	1.94	Citrulline Biosynthesis	1	3.52
Tryptophan Degradation III (Eukaryotic)*	1	1.71	Superpathway of Citrulline Metabolism*	1	3.48
Tryptophan Degradation X (Mammalian, via Tryptamine)*	1	1.71	Arginine Biosynthesis IV	1	3
TR/RXR Activation*	1	1.39	Tyrosine Degradation I	1	3
			Superpathway of Methionine Degradation	1	2.53
			Methionine Degradation I (to Homocysteine)	1	2.24
			Tryptophan Degradation X (Mammalian, via Tryptamine)*	1	2.14
			Valine Degradation I	1	2.04
			Cysteine Biosynthesis III (mammalia)	1	2.04
			TR/RXR Activation*	1	1.66
			Tryptophan Degradation III (Eukaryotic)*	1	1.36
IPA analysis identified enriched pathways associated with cellular stress responses. A –log(p-value) ≥1.3 is considered significant. *The same pathway is enriched for both metals.

## Sheet: Table C
Table C. Ingenuity canonical pathway enrichment unique to Cd or Cr exposure.
Ingenuity Canonical Pathways Cd Unique	-log(p-value)	Ingenuity Canonical Pathways Cr Unique	-log(p-value)
Pyridoxal 5'-phosphate Salvage Pathway	1.9	Growth Hormone Signaling	3.51
Glioma Invasiveness Signaling	1.6	Estrogen Biosynthesis	2.38
Sonic Hedgehog Signaling	1.36	Pancreatic Adenocarcinoma Signaling	2.28
		Noradrenaline and Adrenaline Degradation	1.96
		Serotonin Degradation	1.86
		Bupropion Degradation	1.8
		Androgen Biosynthesis	1.77
		Putrescine Degradation III	1.36
Enriched IPA canonical pathways unique to each metal exposure. A –log(p-value) ≥1.3 and at least 3 genes is considered significant.
Ingenuity Canonical Pathways Cd specific	-log(p-value)	Ingenuity Canonical Pathways Cr specific	-log(p-value)
Communication between Innate and Adaptive Immune Cells	1.56	Ephrin B Signaling	1.94
IL-12 Signaling and Production in Macrophages	1.48	GNRH Signaling	1.61
Neuroprotective Role of THOP1 in Alzheimer's Disease	1.32	Synaptic Long Term Depression	1.49
		Glioblastoma Multiforme Signaling	1.45
		Telomerase Signaling	1.41
		Nitric Oxide Signaling in the Cardiovascular System	1.39
Additional unique enriched IPA canonical pathways identified using Cd or Cr specific DEG sets unique to each metal exposure. Pathways appearing in Table B or above have been filtered out. A –log(p-value) ≥1.3 and at least 3 genes is considered significant.

## Sheet: Cd Day 1 gene list
Probeset ID	Entrez Gene	Gene Symbol	Gene Title	RefSeq Transcript ID	Fold-Change(1 vs. 0)	Fold-Change(3 vs. 0)	Fold-Change(7 vs. 0)
1391106_at	---	---	---	---	9.38329	2.28522	1.72832
1377092_at	---	---	---	---	6.3123	1.68514	1.60939
1390987_at	---	---	---	---	4.92854	1.07098	1.18142
1381228_at	---	---	---	---	4.31921	1.59697	1.32449
1392736_at	---	---	---	---	4.0097	1.60902	1.26086
1379497_at	---	---	---	---	3.75412	1.81988	1.36934
1379371_at	---	---	---	---	3.62263	-1.05092	1.08576
1390659_at	---	---	---	---	3.38194	1.67568	1.19366
1376693_at	---	---	---	---	3.28977	1.64701	1.19162
1381083_at	---	---	---	---	3.21747	1.2008	1.80232
1373908_at	---	---	---	---	3.02191	1.21729	-1.02089
1371472_at	---	---	---	---	2.83401	1.76533	1.38836
1377671_at	---	---	---	---	2.78015	1.93243	1.44541
1372719_at	---	---	---	---	2.74616	1.11142	1.30656
1372479_at	---	---	---	---	2.6906	1.21359	1.21463
1393401_at	---	---	---	---	2.67915	1.51188	1.21657
1393167_at	---	---	---	---	2.65942	1.62346	1.33794
1380306_at	---	---	---	---	2.59251	-1.07729	1.62499
1372750_at	---	---	---	---	2.57179	1.26068	1.0649
1383585_s_at	---	---	---	---	2.49545	1.5262	-1.31031
1374529_at	---	---	---	---	2.41275	1.07142	-1.08126
1383978_at	---	---	---	---	2.39002	-1.07023	-1.04512
1392946_at	---	---	---	---	2.38083	1.16682	1.3417
1373536_at	---	---	---	---	2.36511	1.3282	1.16671
1377686_at	---	---	---	---	2.33925	1.48836	1.3054
1374583_at	---	---	---	---	2.33631	1.81567	1.997
1384226_at	---	---	---	---	2.31585	1.21713	1.21063
1373197_at	---	---	---	---	2.26045	1.13435	1.03047
1392613_at	---	---	---	---	2.25973	-1.11107	1.73443
1393653_at	---	---	---	---	2.25776	-1.00461	-1.00122
1380768_at	---	---	---	---	2.24184	1.71541	1.10787
1380410_at	---	---	---	---	2.22733	1.51795	1.0018
1373035_at	---	---	---	---	2.18748	1.34025	1.33676
1374610_at	---	---	---	---	2.14263	-1.03929	1.10789
1385557_at	---	---	---	---	2.13364	1.87133	1.13467
1383434_at	---	---	---	---	2.11232	-1.14547	1.10188
1397924_at	---	---	---	---	2.1065	1.59227	1.00929
1393302_at	---	---	---	---	2.10078	1.13111	1.24173
1389006_at	---	---	---	---	2.08748	1.46853	1.32682
1376029_at	---	---	---	---	2.05859	1.08767	1.01312
1394919_at	---	---	---	---	2.01504	1.11066	1.09287
1381781_at	---	---	---	---	1.96137	-1.03074	1.38584
1383886_at	---	---	---	---	1.95173	1.15675	-1.01695
1379277_at	---	---	---	---	1.91919	1.03053	1.0892
1375388_at	---	---	---	---	1.90773	1.06571	1.16153
1378415_at	---	---	---	---	1.89158	-1.06323	1.19459
1377027_at	---	---	---	---	1.88302	1.09392	1.0597
1382255_at	---	---	---	---	1.88016	1.17014	1.37563
1374627_at	---	---	---	---	1.87321	1.0489	1.09328
1396939_at	---	---	---	---	1.85454	1.31361	1.42867
1376282_at	---	---	---	---	1.83971	1.08069	1.30856
1372011_at	---	---	---	---	1.83521	1.11421	1.20386
1382746_s_at	---	---	---	---	1.81815	1.35493	1.32013
1391359_at	---	---	---	---	-1.80711	-1.28563	-1.12392
1384510_at	---	---	---	---	-1.80738	-1.13744	1.07694
1377968_at	---	---	---	---	-1.83082	1.02724	1.06773
1373699_at	---	---	---	---	-1.83967	1.08004	-1.03905
1381121_at	---	---	---	---	-1.8475	1.00007	1.01979
1389161_at	---	---	---	---	-1.84942	-1.12207	-1.01057
1392803_at	---	---	---	---	-1.84983	-1.18425	-1.10657
1374276_at	---	---	---	---	-1.87562	-1.18423	1.0467
1372261_at	---	---	---	---	-1.88342	-1.14281	-1.06811
1374493_at	---	---	---	---	-1.88527	-1.25149	-1.26308
1383644_at	---	---	---	---	-1.89137	1.09859	-1.00414
1398597_at	---	---	---	---	-1.90675	-1.00035	-1.13516
1393705_at	---	---	---	---	-1.91783	-1.37362	-1.35338
1380822_at	---	---	---	---	-2.06959	1.0709	-1.07964
1398468_at	---	---	---	---	-2.12748	-1.19958	-1.14024
1379387_at	---	---	---	---	-2.20997	1.4165	1.11359
1377966_at	---	---	---	---	-2.23428	-1.15598	-1.14515
1372923_at	---	---	---	---	-2.23843	-1.11833	-2.46789
1385132_at	---	---	---	---	-2.2552	-1.12192	-1.78007
1380433_at	---	---	---	---	-2.26337	-1.13741	-1.19086
1396545_at	---	---	---	---	-2.28222	-1.01157	-1.11707
1384035_at	---	---	---	---	-2.30942	-1.19282	1.14112
1389486_at	---	---	---	---	-2.32027	-1.49671	-1.03476
1380865_at	---	---	---	---	-2.33472	-1.04691	-1.28529
1380125_at	---	---	---	---	-2.34536	-1.01753	-1.11241
1390153_at	---	---	---	---	-2.47585	1.30177	1.22498
1378960_at	---	---	---	---	-2.59221	1.07386	-1.06606
1373110_at	---	---	---	---	-2.75066	-1.05996	-1.07176
1379336_at	---	---	---	---	-2.75933	-1.3516	-1.00878
1373740_at	---	---	---	---	-2.82291	1.16685	-1.17988
1381975_at	---	---	---	---	-2.94557	1.37625	1.24671
1377015_at	---	---	---	---	-3.08437	1.02329	1.76736
1394551_at	---	---	---	---	-3.17132	-1.10793	-1.41361
1393508_at	---	---	---	---	-3.23372	-1.18408	-1.51168
1379716_at	---	---	---	---	-3.23391	-1.77305	-1.04422
1393831_at	---	---	---	---	-3.40337	-1.3108	1.00693
1374251_at	---	---	---	---	-4.05831	-1.067	-1.18413
1367794_at	24153	A2m	alpha-2-macroglobulin	NM_012488	5.11537	1.41237	1.80309
1368497_at	25303	Abcc2	ATP-binding cassette, subfamily C (CFTR/MRP), member 2	NM_012833	-2.09715	-1.11179	-1.2432
1369632_a_at	25559	Abcc8	ATP-binding cassette, subfamily C (CFTR/MRP), member 8	NM_013039	-1.94122	-1.27452	-1.04211
1374171_at	25560	Abcc9	ATP-binding cassette, subfamily C (CFTR/MRP), member 9	NM_013040	1.92465	1.19121	1.19336
1390255_at	307395	Ablim3	actin binding LIM protein family, member 3	NM_001191698	2.50795	-1.29051	-1.0998
1391791_at	313339	Acer2	alkaline ceramidase 2	NM_001107943	2.67093	1.36428	1.3163
1373302_at	313339	Acer2	alkaline ceramidase 2	NM_001107943	2.52274	1.38714	1.32875
1367854_at	24159	Acly	ATP citrate lyase	NM_001111095 /// NM_016987	-1.96043	-1.18857	-1.14929
1367942_at	25732	Acp5	acid phosphatase 5, tartrate resistant	NM_019144	-1.88911	1.21768	1.11603
1383418_at	360638	Adam11	ADAM metallopeptidase domain 11	NM_001108300	-2.17819	-1.0728	-1.16108
1387395_at	29316	Adora2b	adenosine A2B receptor	NM_017161	-2.34084	1.30457	-1.0193
1374677_at	684425	Adssl1	adenylosuccinate synthase like 1	XM_001072867 /// XM_003750237	-2.31027	-1.09445	-1.04062
1367758_at	24177	Afp	alpha-fetoprotein	NM_012493	-1.94229	-1.11435	-1.40507
1368558_s_at	29427	Aif1	allograft inflammatory factor 1	NM_017196	-2.41691	1.7183	1.21694
1387493_at	171026	Akap5	A kinase (PRKA) anchor protein 5	NM_133515	-2.28361	-1.09232	-1.01883
1393902_at	307092	Akr1c1	aldo-keto reductase family 1, member C1 (dihydrodiol dehydrogenase 1; 20-alpha (3-alpha	NM_001033697	-2.62887	1.29026	1.12812
1368121_at	26760	Akr7a3	aldo-keto reductase family 7, member A3 (aflatoxin aldehyde reductase)	NM_013215	-2.93886	-1.20842	-1.26766
1387022_at	24188	Aldh1a1	aldehyde dehydrogenase 1 family, member A1	NM_022407	-2.37179	1.12359	1.32036
1383472_at	298079	Aldh1b1	aldehyde dehydrogenase 1 family, member B1	NM_001011975	-2.84567	1.01983	-1.36643
1368378_at	64392	Aldh1l1	aldehyde dehydrogenase 1 family, member L1	NM_022547	-2.08823	1.02745	1.11563
1389660_at	316003	Amigo3	adhesion molecule with Ig like domain 3	NM_178144	2.54708	-1.11965	-1.07914
1393403_at	502970	Angptl3	angiopoietin-like 3	NM_001025065	-2.06319	-1.06565	-1.05879
1395313_s_at	25291	Anxa3	Annexin A3	NM_012823	-2.07398	1.03728	1.02476
1367974_at	25291	Anxa3	annexin A3	NM_012823	-6.84848	1.22606	1.12368
1372615_at	29473	Aoc3	amine oxidase, copper containing 3 (vascular adhesion protein 1)	NM_031582	-2.17652	-1.06685	1.30728
1376496_at	503164	Apol9a	apolipoprotein L 9a	NM_001025066	2.01292	1.03533	1.05185
1369625_at	25240	Aqp1	aquaporin 1	NM_012778	-2.25408	-1.01157	-1.06055
1394419_at	296060	Arhgap11a	Rho GTPase activating protein 11A	NM_001168524	-2.07613	-1.12234	-1.88398
1387925_at	25612	Asns	asparagine synthetase	NM_013079	4.18078	1.35362	1.87772
1368563_at	79251	Aspa	aspartoacylase	NM_024399	-1.83733	1.06678	1.07975
1393581_at	289054	Aspm	asp (abnormal spindle) homolog, microcephaly associated (Drosophila)	NM_001105955	-2.19463	-1.13732	-1.71808
1370964_at	25698	Ass1	argininosuccinate synthase 1	NM_013157	-2.26663	-1.11779	-1.0175
1376039_at	261730	Aurka	aurora kinase A	NM_153296	-2.59851	-1.27946	-1.88015
1368260_at	114592	Aurkb	aurora kinase B	NM_053749	-1.96527	-1.21663	-1.72669
1398347_at	308444	Axl	Axl receptor tyrosine kinase	NM_001013147 /// NM_031794	-3.13133	-1.14108	1.17986
1369546_at	64564	Bbox1	butyrobetaine (gamma), 2-oxoglutarate dioxygenase (gamma-butyrobetaine hydroxylase) 1	NM_022629	-1.97506	1.03929	-1.09841
1391293_at	64564	Bbox1	butyrobetaine (gamma), 2-oxoglutarate dioxygenase (gamma-butyrobetaine hydroxylase) 1	NM_022629	-1.97583	-1.07414	-1.00853
1368482_at	170929	Bcl2a1d	BCL2-related protein A1d	NM_133416	1.92473	1.94533	1.1957
1398482_at	680611	Bcl3	B-cell CLL/lymphoma 3	NM_001109422	3.29122	-1.00128	1.13565
1372613_at	295458	Bdh2	3-hydroxybutyrate dehydrogenase, type 2	NM_001106473	-1.82733	-1.13848	-1.0058
1387665_at	100363143 /// 81508	Bhmt /// LOC100363143	betaine-homocysteine S-methyltransferase /// betaine--homocysteine S-methyltransferase	NM_030850 /// XM_002725103 /// XM_002728268	-5.306	1.01124	-1.08227
1385086_at	296137	Bub1	budding uninhibited by benzimidazoles 1 homolog (S. cerevisiae)	NM_001106507	-2.38785	-1.01251	-1.89301
1376652_at	298566	C1qa	complement component 1, q subcomponent, A chain	NM_001008515	-13.2206	1.24379	1.21614
1370215_at	29687	C1qb	complement component 1, q subcomponent, B chain	NM_019262	-7.15449	1.4013	1.24827
1373025_at	362634	C1qc	complement component 1, q subcomponent, C chain	NM_001008524	-9.08586	1.26258	1.27994
1370892_at	24233 /// 406161	C4a /// C4b	complement component 4A (Rodgers blood group) /// complement component 4B (Chido blood	NM_001002805 /// NM_031504	1.96004	1.63352	1.48659
1388217_a_at	64366	Calu	calumenin	NM_001033898 /// NM_022535	1.94194	1.05973	1.00099
1372374_at	310218	Car1	carbonic anhydrase 1	NM_001107660	-2.25762	-1.00381	-1.19152
1386977_at	54232	Car3	carbonic anhydrase 3	NM_019292	-2.20227	1.05492	-1.25039
1377642_at	363425	Cav2	caveolin 2	NM_131914	1.83437	1.08029	-1.10843
1382106_at	287910	Ccl6	chemokine (C-C motif) ligand 6	NM_001004202	-1.88731	1.06633	-1.0987
1389123_at	287910	Ccl6	chemokine (C-C motif) ligand 6	NM_001004202	-4.47348	1.28772	1.07082
1392172_at	360579	Ccl9	chemokine (C-C motif) ligand 9	NM_001012357	2.02293	1.09903	-1.02505
1379582_a_at	114494	Ccna2	cyclin A2	NM_053702	-2.60423	-1.11626	-2.2661
1370346_at	25203	Ccnb1	cyclin B1	NM_171991	-4.32435	-1.31155	-2.73325
1370345_at	25203	Ccnb1	cyclin B1	NM_171991	-4.82184	-1.33009	-2.76435
1389566_at	363088	Ccnb2	cyclin B2	NM_001009470	-4.06454	-1.34053	-3.0387
1371643_at	58919	Ccnd1	cyclin D1	NM_171992	-1.85283	-1.37001	-2.10231
1383075_at	58919	Ccnd1	cyclin D1	NM_171992	-2.09005	-1.41166	-2.20469
1371150_at	58919	Ccnd1	cyclin D1	NM_171992	-2.10434	-1.54236	-2.13222
1393917_at	312701	Cd163	CD163 molecule	NM_001107887	-11.4659	-3.00029	-1.279
1378184_at	501779	Cd200r2	Cd200 receptor 2	XM_001067018 /// XM_577181	-2.62556	1.33203	1.22043
1385635_at	310693	Cd5l	Cd5 molecule-like	NM_001025685	-28.6779	-2.19193	-1.01805
1375010_at	287435	Cd68	Cd68 molecule	NM_001031638	-2.58042	1.42423	1.17739
1370294_a_at	64515	Cdc20	cell division cycle 20 homolog (S. cerevisiae)	NM_171993	-4.4955	-1.48275	-2.77768
1374449_at	297594	Cdca3	cell division cycle associated 3	NM_001007648	-2.86958	-1.32427	-2.12672
1367776_at	54237	Cdk1	cyclin-dependent kinase 1	NM_019296	-3.90273	-1.2394	-2.72318
1372685_at	289993	Cdkn3	cyclin-dependent kinase inhibitor 3	NM_001106028	-4.88226	-1.43146	-3.54763
1368813_at	25695	Cebpd	CCAAT/enhancer binding protein (C/EBP), delta	NM_013154	5.91801	1.59528	1.28491
1387343_at	25695	Cebpd	CCAAT/enhancer binding protein (C/EBP), delta	NM_013154	4.98275	1.48199	1.31558
1387819_at	24331	Cela1	chymotrypsin-like elastase family, member 1	NM_012552	-2.00429	-1.33034	-1.53541
1382493_at	257649	Cenpf	centromere protein F	NM_001100827	-2.60223	-1.305	-2.0254
1391518_at	689399	Cenpw	centromere protein W	NM_001246319	-1.8525	-1.18704	-1.35335
1393816_at	689399	Cenpw	centromere protein W	NM_001246319	-2.15183	-1.26152	-1.86931
1370363_at	113902 /// 291863	Ces1d /// LOC291863	carboxylesterase 1D /// carboxylesterase-like	NM_001013889 /// NM_133295	-2.81388	-1.17139	1.03631
1388602_at	54249	Cfd	complement factor D (adipsin)	NM_001077642	-4.97808	-1.32711	1.25272
1384068_at	306575	Ckap2	cytoskeleton associated protein 2	NM_001169139	-4.05989	-1.37913	-2.43315
1375654_at	362859	Ckap4	cytoskeleton-associated protein 4	NM_001108740	1.80771	1.24988	-1.13571
1373823_at	498709	Cks2	CDC28 protein kinase regulatory subunit 2	NM_001126083	-1.86982	-1.06135	-1.53312
1393147_at	308016	Clca5	chloride channel calcium activated 5	NM_001107450	-3.42324	-2.52017	1.16642
1368755_at	114598	Clec4f	C-type lectin domain family 4, member F	NM_053753	-14.4983	-2.05781	-1.03545
1374190_at	306198	Clybl	citrate lyase beta like	NM_001100685	-2.5443	-1.13245	-1.20358
1383424_at	314004	Cmpk2	cytidine monophosphate (UMP-CMP) kinase 2, mitochondrial	NM_001108017	2.43588	1.29456	1.13473
1390569_at	307212	Cndp1	carnosine dipeptidase 1 (metallopeptidase M20 family)	NM_001007687	-2.29378	-1.49038	-1.15322
1387897_at	25275	Cnp	2',3'-cyclic nucleotide 3' phosphodiesterase	NM_012809	2.71703	1.39612	1.00086
1370693_a_at	25275	Cnp	2',3'-cyclic nucleotide 3' phosphodiesterase	NM_012809	1.8728	1.24615	-1.0506
1372439_at	290905	Col4a1	collagen, type IV, alpha 1	NM_001135009	2.35066	1.43718	1.00758
1373245_at	290905	Col4a1	collagen, type IV, alpha 1	NM_001135009	1.89108	1.51604	1.06558
1369964_at	155151	Coro1a	coronin, actin binding protein 1A	NM_130411	2.92975	1.71341	1.1006
1388596_at	361422	Cotl1	coactosin-like 1 (Dictyostelium)	NM_001108452	1.96267	1.85289	1.18842
1368418_a_at	24268	Cp	ceruloplasmin (ferroxidase)	NM_012532	1.8533	1.19241	1.17145
1388229_a_at	100911784 /// 297572 /// 497794	Cpamd8 /// LOC100911784 /// Mug1	C3 and PZP-like, alpha-2-macroglobulin domain containing 8 /// murinoglobulin-1-like //	NM_023103 /// XM_001060284 /// XM_003749830 /// XM_003749832 /// XM_213006	-1.97394	-1.11621	-1.13636
1391830_at	362988	Cpne8	copine VIII	NM_001108750	2.19677	1.131	1.07058
1374474_at	362988	Cpne8	copine VIII	NM_001108750	2.04148	1.1762	1.15812
1377016_at	362978	Creld2	cysteine-rich with EGF-like domains 2	NM_001037208	2.97718	-1.12659	-1.12706
1369738_s_at	25620	Crem	cAMP responsive element modulator	NM_001110860 /// NM_013086 /// NM_017334	-1.80534	-1.16219	-1.19432
1393550_at	25620	Crem	cAMP responsive element modulator	NM_001110860 /// NM_013086 /// NM_017334	-2.27465	-1.1221	-1.13986
1378925_at	25620	Crem	cAMP responsive element modulator	NM_001110860 /// NM_013086 /// NM_017334	-2.28826	-1.14418	-1.16091
1369737_at	25620	Crem	cAMP responsive element modulator	NM_001110860 /// NM_013086 /// NM_017334	-2.6686	-1.20246	-1.32324
1368426_at	83842	Crot	carnitine O-octanoyltransferase	NM_031987	-2.06232	-1.08736	1.05647
1387183_at	83842	Crot	carnitine O-octanoyltransferase	NM_031987	-2.35381	-1.01651	-1.00325
1376051_at	290277	Cryl1	crystallin, lambda 1	NM_175757	-3.81166	-1.17616	-1.12893
1388784_at	307403	Csf1r	colony stimulating factor 1 receptor	NM_001029901	-2.08675	1.36007	1.27166
1389659_at	498690	Ctla2a	cytotoxic T lymphocyte-associated protein 2 alpha	NM_001109115	-2.10083	1.71878	1.40287
1387005_at	50654	Ctss	cathepsin S	NM_017320	-2.20129	1.48359	1.27503
1387316_at	81503	Cxcl1	chemokine (C-X-C motif) ligand 1 (melanoma growth stimulating activity, alpha)	NM_030845	18.854	1.87732	2.87328
1387969_at	245920	Cxcl10	chemokine (C-X-C motif) ligand 10	NM_139089	2.43112	1.02859	-1.31543
1398390_at	498335	Cxcl13	chemokine (C-X-C motif) ligand 13	NM_001017496	-2.56646	1.2499	-1.09197
1373544_at	246759	Cxcl9	chemokine (C-X-C motif) ligand 9	NM_145672	6.57852	-1.45907	-2.05062
1382454_at	246759	Cxcl9	chemokine (C-X-C motif) ligand 9	NM_145672	6.4349	-1.54832	-2.12014
1367913_at	170520	Cygb	cytoglobin	NM_130744	2.08665	1.15459	1.16557
1387123_at	25146	Cyp17a1	cytochrome P450, family 17, subfamily a, polypeptide 1	NM_012753	-4.17992	-1.38106	-1.1196
1367988_at	83790	Cyp2c23	cytochrome P450, family 2, subfamily c, polypeptide 23	NM_031839	-1.86337	-1.02296	1.04918
1387913_at	171522	Cyp2d4	cytochrome P450, family 2, subfamily d, polypeptide 4	NM_138515	-1.94608	-1.07955	-1.31473
1387916_at	266689	Cyp4f6	cytochrome P450, family 4, subfamily f, polypeptide 6	NM_153318	-1.8843	-1.06171	-1.14348
1388188_at	25429	Cyp7b1	cytochrome P450, family 7, subfamily b, polypeptide 1	NM_019138	2.80497	1.06884	1.01052
1368435_at	81924	Cyp8b1	cytochrome P450, family 8, subfamily b, polypeptide 1	NM_031241	-1.80631	-1.12411	-1.07755
1368290_at	83476	Cyr61	cysteine-rich, angiogenic inducer, 61	NM_031327	-2.34127	-1.35132	-1.50494
1397699_at	361730	Dak	dihydroxyacetone kinase 2 homolog (S. cerevisiae)	NM_001039031	-1.98316	-1.06836	-1.16822
1377048_at	361730	Dak	dihydroxyacetone kinase 2 homolog (S. cerevisiae)	NM_001039031	-3.46631	-1.09096	-1.14839
1370956_at	29139	Dcn	decorin	NM_024129	2.51189	2.42899	1.51531
1375317_at	24311	Ddc	dopa decarboxylase (aromatic L-amino acid decarboxylase)	NM_012545	-1.89539	-1.08554	-1.01711
1368064_a_at	24311	Ddc	dopa decarboxylase (aromatic L-amino acid decarboxylase)	NM_012545	-3.53432	-1.16337	-1.31497
1381556_at	100360801	Ddx60	DEAD (Asp-Glu-Ala-Asp) box polypeptide 60	XM_002728402 /// XM_003754612	2.33735	1.82234	1.38354
1376914_at	295538	Depdc1	DEP domain containing 1	XM_001080406 /// XM_227798	-2.23028	-1.27072	-1.88751
1397205_at	100364391 /// 299131 /// 690226	Dhrs7 /// LOC100364391 /// LOC690226	dehydrogenase/reductase (SDR family) member 7 /// dehydrogenase/reductase (SDR family)	NM_001013098 /// XM_001073741 /// XM_002726707	-3.35759	-1.95442	-3.19493
1385276_a_at	303538	Dhx58	DEXH (Asp-Glu-X-His) box polypeptide 58	NM_001098788	2.13788	1.11922	1.04218
1376684_at	289997	Dlgap5	discs, large (Drosophila) homolog-associated protein 5	NM_001135802	-1.99045	-1.14826	-1.61304
1390145_at	315676	Dmxl2-ps1	Dmx-like 2, pseudogene 1	XM_003750510 /// XM_003754427	-1.98607	-1.07958	-1.24925
1389308_at	360734	Dnajb11	DnaJ (Hsp40) homolog, subfamily B, member 11	NM_001015021	2.20514	-1.12621	-1.12271
1387084_at	25253	Dpp4	dipeptidylpeptidase 4	NM_012789	-1.81337	-1.06464	1.03585
1375936_at	291760	Dsc2	desmocollin 2	NM_001033688	2.88332	1.11709	1.08945
1368147_at	114856	Dusp1	dual specificity phosphatase 1	NM_053769	-2.31538	1.14958	1.02593
1368146_at	114856	Dusp1	dual specificity phosphatase 1	NM_053769	-2.89158	-1.00808	1.01394
1383747_at	361921	Ect2	epithelial cell transforming sequence 2 oncogene	NM_001108547 /// XM_003749256 /// XM_003753559 /// XM_003753560 /// XM_003753561	-4.55755	-1.19382	-2.48708
1368283_at	171142	Ehhadh	enoyl-CoA, hydratase/3-hydroxyacyl CoA dehydrogenase	NM_133606	-1.8979	-1.19865	1.35955
1387242_at	54287	Eif2ak2	eukaryotic translation initiation factor 2-alpha kinase 2	NM_019335	1.96376	1.14278	1.12677
1387630_at	171400	Elovl5	ELOVL fatty acid elongase 5	NM_134382	-2.47047	-1.03197	-1.43834
1381311_at	316137	Emr1	EGF-like module containing, mucin-like, hormone receptor-like 1	NM_001007557	-7.83243	1.03654	1.10606
1388666_at	294674	Enc1	ectodermal-neural cortex 1	NM_001003401	2.11571	1.23821	1.23474
1384687_at	294674	Enc1	ectodermal-neural cortex 1	NM_001003401	1.87606	1.10739	1.0358
1368536_at	84050	Enpp2	ectonucleotide pyrophosphatase/phosphodiesterase 2	NM_057104	-1.84354	-1.04052	-1.04799
1387669_a_at	25315	Ephx1	epoxide hydrolase 1, microsomal	NM_001034090 /// NM_012844	-2.18992	-1.0563	-1.26969
1369663_at	65030	Ephx2	epoxide hydrolase 2, cytoplasmic	NM_022936	-1.93767	-1.10622	1.0138
1373418_at	289352	Eprs	glutamyl-prolyl-tRNA synthetase	NM_001024238	2.19045	1.06911	1.10994
1382040_at	289352	Eprs	glutamyl-prolyl-tRNA synthetase	NM_001024238	2.07496	-1.01955	-1.05381
1383455_at	289352	Eprs	glutamyl-prolyl-tRNA synthetase	NM_001024238	2.02765	1.03066	1.08292
1372306_at	292710	Ethe1	ethylmalonic encephalopathy 1	NM_001106234	-2.63443	-1.00237	-1.04038
1392477_at	362733	Etv1	ets variant 1	NM_001108709 /// NM_001163156	-2.13392	-1.06334	-1.06445
1367899_at	25439	F2r	coagulation factor II (thrombin) receptor	NM_012950	1.9222	1.54993	1.23205
1368271_a_at	79451	Fabp4	fatty acid binding protein 4, adipocyte	NM_053365	2.06621	2.79436	1.1161
1368453_at	83512	Fads2	fatty acid desaturase 2	NM_031344	-2.03243	-1.0753	1.00602
1382907_at	310721	Fam46c	family with sequence similarity 46, member C	NM_001014041	-1.96455	-1.4258	-1.05093
1377190_at	306934	Fam65b	Family with sequence similarity 65, member B	NM_001014009	1.86463	1.34385	1.13798
1379636_at	313840	Fam82a1	family with sequence similarity 82, member A1	NM_001037200	-1.83004	1.08972	-1.06017
1395983_at	313840	Fam82a1	Family with sequence similarity 82, member A1	NM_001037200	-2.03187	-1.16323	-1.33001
1384842_s_at	246097	Fas	Fas (TNF receptor superfamily, member 6)	NM_139194	2.16262	1.4216	1.12664
1367866_at	29158 /// 314393	Fbln5 /// Trip11	fibulin 5 /// thyroid hormone receptor interactor 11	NM_001191772 /// NM_019153	-1.86127	-1.03135	-1.20582
1384457_at	361219	Fbxw17	F-box and WD-40 domain protein 17	NM_001082409	1.89816	1.28349	1.11489
1387794_at	83517	Fcn1	ficolin (collagen/fibrinogen domain containing) 1	NM_031348	-7.43487	1.10258	1.22314
1396729_at	679806	Fer1l5-ps1	fer-1-like 5 (C. elegans), pseudogene 1	XM_003750688 /// XM_003754523	2.286	1.11679	-1.16531
1383904_at	246186	Fgl1	fibrinogen-like 1	NM_172010	1.98604	1.45065	1.19076
1392894_at	84586	Fgl2	fibrinogen-like 2	NM_053455	-1.87941	1.42467	1.17555
1386637_at	84586	Fgl2	fibrinogen-like 2	NM_053455	-2.14852	1.37195	1.0903
1383516_at	84586	Fgl2	fibrinogen-like 2	NM_053455	-2.28912	1.38935	1.24903
1372653_at	300211	Fkbp11	FK506 binding protein 11	NM_001013105	2.41594	-1.14054	-1.20186
1388901_at	361810	Fkbp5	FK506 binding protein 5	NM_001012174	2.0794	-1.01687	-1.05347
1380611_at	361810	Fkbp5	FK506 binding protein 5	NM_001012174	2.06646	1.02228	-1.0483
1387053_at	25256	Fmo1	flavin containing monooxygenase 1	NM_012792	-2.72689	-1.08184	1.04541
1383248_at	246248	Fmo5	flavin containing monooxygenase 5	NM_144739	3.92456	1.38386	2.22177
1383654_a_at	498034	Fn3k	fructosamine 3 kinase	NM_001109051	-2.06737	1.17417	1.1375
1390348_at	293154	Folr2	folate receptor 2 (fetal)	NM_001106283	-2.08248	1.37147	1.33461
1368207_at	60338	Fxyd5	FXYD domain-containing ion transport regulator 5	NM_021909	2.37926	1.80296	1.31931
1386944_a_at	25634	G6pc	glucose-6-phosphatase, catalytic subunit	NM_013098	-2.04552	-1.42374	-1.38714
1370725_a_at	25634	G6pc	glucose-6-phosphatase, catalytic subunit	NM_013098	-2.19686	-1.50342	-1.46683
1383047_at	58935	Gas6	growth arrest specific 6	NM_057100	2.73186	1.41816	1.24118
1368332_at	171164	Gbp2	guanylate binding protein 2, interferon-inducible	NM_133624	2.05085	2.34969	1.41989
1372523_at	25283	Gclc	glutamate-cysteine ligase, catalytic subunit	NM_012815	-2.2074	-1.16492	-1.07704
1370688_at	25283	Gclc	glutamate-cysteine ligase, catalytic subunit	NM_012815	-2.39324	-1.14452	-1.09473
1374903_at	100363624 /// 306860 /// 689092	Gcnt2 /// LOC100363624 /// LOC689092	glucosaminyl (N-acetyl) transferase 2, I-branching enzyme /// I-branching beta-1,6-acet	NM_001001511 /// XM_002725233 /// XM_002725243 /// XM_002728472	2.02688	1.09707	1.25464
1370375_at	192268	Gls2	glutaminase 2 (liver, mitochondrial)	NM_138904	-2.21573	-1.05732	1.08437
1392701_at	363145	Gmppb	GDP-mannose pyrophosphorylase B	NM_001108781	1.8952	-1.12984	-1.14592
1387672_at	25134	Gnmt	glycine N-methyltransferase	NM_017084	-1.86789	1.20299	1.14289
1369560_at	60666	Gpd1	glycerol-3-phosphate dehydrogenase 1 (soluble)	NM_022215	-1.8426	1.03864	-1.13734
1368187_at	113955	Gpnmb	glycoprotein (transmembrane) nmb	NM_133298	5.06895	2.99043	1.47568
1389188_at	316136	Gpr108	G protein-coupled receptor 108	NM_199399	2.16204	1.21093	1.11935
1382319_at	314386	Gpr68	G protein-coupled receptor 68	NM_001108049	-2.03691	-1.2667	1.24353
1387052_at	81670	Gpt	glutamic-pyruvate transaminase (alanine aminotransferase)	NM_031039	-2.043	-1.70912	-1.21408
1376892_at	29628	Gria3	glutamate receptor, ionotrophic, AMPA 3	NM_001112742 /// NM_032990	-1.99716	-1.02079	-1.27234
1368180_s_at	24422 /// 494499	Gsta2 /// LOC494499	glutathione S-transferase A2 /// LOC494499 protein	NM_001010921 /// NM_017013 /// XM_003750543	-2.3597	-1.14314	-1.08627
1371089_at	494500	Gsta5	glutathione S-transferase Yc2 subunit	NM_001009920 /// NM_001159739	-2.73269	-1.10127	1.42022
1386985_at	24423	Gstm1	glutathione S-transferase mu 1	NM_017014	-2.04803	-1.0664	-1.16709
1387023_at	81869	Gstm7	glutathione S-transferase, mu 7	NM_031154	-1.92318	-1.02379	1.08717
1369837_at	60671	Gulo	gulonolactone (L-) oxidase	NM_022220	-1.86284	-1.04635	-1.14333
1387725_at	60671	Gulo	gulonolactone (L-) oxidase	NM_022220	-2.01055	-1.0287	-1.21408
1387307_at	29301	Hal	histidine ammonia lyase	NM_017159	-1.85282	1.06455	1.07068
1387396_at	84604	Hamp	hepcidin antimicrobial peptide	NM_053469	2.44941	1.19639	1.19014
1375763_at	497972	Heatr6	HEAT repeat containing 6	NM_001079897	1.82383	-1.15138	1.0037
1382902_at	362376	Herc6	hect domain and RLD 6	XM_001064216 /// XM_342700	3.43202	1.10233	1.09965
1374625_at	316626	Hes6	hairy and enhancer of split 6 (Drosophila)	NM_001013179	-2.53909	-1.00598	-1.12582
1387701_at	24446	Hgf	hepatocyte growth factor	NM_017017	1.98179	1.43563	1.14966
1370462_at	25460	Hmmr	hyaluronan mediated motility receptor (RHAMM)	NM_012964	-2.55274	-1.33161	-2.09421
1370461_at	25460	Hmmr	hyaluronan mediated motility receptor (RHAMM)	NM_012964	-2.61194	-1.24327	-1.91392
1370080_at	24451	Hmox1	heme oxygenase (decycling) 1	NM_012580	2.41112	1.60643	1.26636
1367816_at	171160	Hopx	HOP homeobox	NM_133621	3.27902	2.38635	1.09488
1368492_at	58962	Hpgds	hematopoietic prostaglandin D synthase	NM_031644	-3.66351	-1.44161	1.14777
1387156_at	79243	Hsd17b2	hydroxysteroid (17-beta) dehydrogenase 2	NM_024391	-2.70188	-1.02472	-1.08691
1368247_at	24472 /// 294254	Hspa1a /// Hspa1b	heat shock 70kD protein 1A /// heat shock 70kD protein 1B (mapped)	NM_031971 /// NM_212504	4.25627	1.88567	1.10409
1373797_at	300993	Hyal3	hyaluronoglucosaminidase 3	NM_207599	-1.83476	-1.03768	-1.10516
1371442_at	192235	Hyou1	hypoxia up-regulated 1	NM_001034028 /// NM_138867	2.05955	-1.15789	-1.15296
1387202_at	25464	Icam1	intercellular adhesion molecule 1	NM_012967	1.84684	1.19759	-1.07944
1368878_at	89784	Idi1	isopentenyl-diphosphate delta isomerase 1	NM_053539	1.81355	1.15038	1.23601
1381014_at	310969	Ifi44	interferon-induced protein 44	NM_001107729	2.247	1.0973	1.08595
1379748_at	310968	Ifi44l	interferon-induced protein 44-like	XM_001079914 /// XM_227820	2.88396	1.41896	1.15159
1384180_at	294091	Ifit2	interferon-induced protein with tetratricopeptide repeats 2	NM_001024753	2.0652	1.32009	1.19275
1379568_at	294091	Ifit2	interferon-induced protein with tetratricopeptide repeats 2	NM_001024753	2.04989	1.28205	1.16013
1376908_at	309526	Ifit3	interferon-induced protein with tetratricopeptide repeats 3	NM_001007694	5.44072	1.70342	1.29526
1387995_a_at	361673	Ifitm3	interferon induced transmembrane protein 3	NM_001136124	2.57901	1.35498	1.05967
1368160_at	25685	Igfbp1	insulin-like growth factor binding protein 1	NM_013144	3.21649	-1.21485	1.29641
1374334_at	314487 /// 366772	Igha /// LOC366772	immunoglobulin heavy chain, alpha /// similar to immunoglobulin heavy chain	NM_001014264	-2.18579	1.09261	1.39226
1397304_at	303163	Igtp	interferon gamma induced GTPase	NM_001008765	2.05657	1.23723	1.06185
1375796_at	100362733 /// 303163	Igtp /// LOC100362733	interferon gamma induced GTPase /// rCG32755-like	NM_001008765 /// XM_002727712 /// XM_003750831 /// XM_003752423	2.44579	-1.05657	1.05084
1370728_at	100360218 /// 252963	Il13ra1 /// LOC100360218	interleukin 13 receptor, alpha 1 /// interleukin 13 receptor, alpha 1-like	NM_145789 /// XM_002724762 /// XM_003751077	1.89813	1.3881	1.15948
1388711_at	100360218 /// 252963	Il13ra1 /// LOC100360218	interleukin 13 receptor, alpha 1 /// interleukin 13 receptor, alpha 1-like	NM_145789 /// XM_002724762 /// XM_003751077	1.89416	1.30614	1.20945
1373970_at	361749	Il33	interleukin 33	NM_001014166	1.8256	1.35031	1.46991
1373140_at	25205	Il6st	interleukin 6 signal transducer	NM_001008725	2.08604	1.22022	1.22388
1383489_at	25205	Il6st	interleukin 6 signal transducer	NM_001008725	2.03063	1.20096	1.14811
1370957_at	25205	Il6st	interleukin 6 signal transducer	NM_001008725	1.82537	1.05645	1.16344
1369208_at	25647	Il7	interleukin 7	NM_013110	3.13956	1.63712	1.89815
1380336_at	314870	Irak3	interleukin-1 receptor-associated kinase 3	NM_001108101	3.14977	1.08358	1.16945
1383564_at	293624	Irf7	interferon regulatory factor 7	NM_001033691	3.26059	1.32114	1.11024
1383448_at	305896	Irf9	interferon regulatory factor 9	NM_001012041	1.88061	-1.00055	-1.00433
1391489_at	303090	Irgm	immunity-related GTPase family, M	NM_001012007	1.87535	1.28696	-1.01478
1382314_at	298693	Isg15	ISG15 ubiquitin-like modifier	NM_001106700	12.3067	1.62833	1.40594
1390507_at	293052	Isg20	interferon stimulated exonuclease gene 20	NM_001008510	2.27308	1.04941	1.04633
1371817_at	290651	Isyna1	inositol-3-phosphate synthase 1	NM_001013880	3.76253	-1.27101	-1.18091
1387788_at	24517	Junb	jun B proto-oncogene	NM_021836	1.91995	1.27632	1.27574
1368911_at	25472	Kcnj8	potassium inwardly-rectifying channel, subfamily J, member 8	NM_017099	2.68052	1.45507	1.13653
1372870_at	315131	Kdelr3	KDEL (Lys-Asp-Glu-Leu) endoplasmic reticulum protein retention receptor 3	NM_001127546	1.90021	1.4704	1.02396
1373722_at	361308	Kif20a	kinesin family member 20A	NM_001108426	-4.62305	-1.36365	-2.64116
1380775_at	309523	Kif20b	kinesin family member 20B	NM_001107609	-2.96036	-1.12149	-2.02226
1372516_at	293502	Kif22	kinesin family member 22	NM_001009645	-2.09231	-1.1473	-1.74114
1391063_at	315740	Kif23	kinesin family member 23	NM_001108155	-2.14054	1.11584	-1.61292
1374912_at	171529	Kif2c	kinesin family member 2C	NM_001085369 /// NM_134472	-1.95896	-1.13842	-1.51471
1376185_at	294286	Kifc1	kinesin family member C1	NM_001005878	-1.85219	-1.14837	-1.57088
1369226_at	24903 /// 288001	Kng1 /// Kng1l1	kininogen 1 /// kininogen 1-like 1	NM_001009628 /// NM_012696 /// XM_003752525	3.12452	1.04525	1.41714
1373254_at	450225	Krt10	keratin 10	NM_001008804	-2.14786	-1.05494	-1.06798
1398282_at	116682	Kynu	kynureninase	NM_053902	-1.93954	-1.04845	-1.14177
1379340_at	192362	Lamc2	laminin, gamma 2	NM_001100640	6.22972	1.1723	1.19251
1387868_at	29469	Lbp	lipopolysaccharide binding protein	NM_017208	9.3858	1.29476	1.26491
1387011_at	170496	Lcn2	lipocalin 2	NM_130741	113.395	34.2503	1.60547
1389210_at	306071	Lcp1	lymphocyte cytosolic protein 1	NM_001012044	1.90502	1.65074	1.27383
1386879_at	83781	Lgals3	lectin, galactoside-binding, soluble, 3	NM_031832	2.40189	2.29424	1.23167
1387946_at	245955	Lgals3bp	lectin, galactoside-binding, soluble, 3 binding protein	NM_139096	3.44383	1.74014	1.26355
1380894_at	691533	Lilra5	leukocyte immunoglobulin-like receptor, subfamily A (with TM domain), member 5	NM_001076793	-2.71575	1.27303	1.28982
1388010_at	100310874	LOC100310874	antisense RNA overlapping MCH	NM_001166676	-2.054	-1.20499	-1.91987
1394743_at	100363228	LOC100363228	hypothetical LOC100363228	XM_003749375 /// XM_003753655	-1.91899	1.71946	1.22484
1376688_a_at	100910497	LOC100910497	paired immunoglobulin-like type 2 receptor alpha-like	XM_003751153	-3.07916	-1.1249	1.09813
1373696_at	100910558	LOC100910558	uncharacterized LOC100910558	XR_145991 /// XR_146977	-1.82871	-1.04	-1.0907
1377626_at	100911030	LOC100911030	uncharacterized LOC100911030	XR_145794 /// XR_146779	9.66575	1.51664	1.42496
1379411_at	100911353	LOC100911353	uncharacterized LOC100911353	XM_003748847	-2.17882	-1.41975	-2.15273
1393751_at	100912250	LOC100912250	uncharacterized LOC100912250	XM_003749239 /// XM_003753572	-1.85786	-1.2595	-1.1337
1375924_at	100912250	LOC100912250	uncharacterized LOC100912250	XM_003749239 /// XM_003753572	-1.87865	-1.15086	-1.02753
1372642_at	100912749	LOC100912749	uncharacterized LOC100912749	XM_003754131	1.93234	1.20696	1.12447
1383436_at	100912751 /// 500679	LOC100912751 /// Rad51b	DNA repair protein RAD51 homolog 2-like /// RAD51 homolog B (S. cerevisiae)	XM_003754219 /// XM_576058	-2.0142	-1.06166	-1.21889
1369497_at	24906	LOC24906	RoBo-1	NM_031537	2.83554	1.21901	1.1795
1393260_at	360228	LOC360228	WDNM1 homolog	NM_001003706	11.5296	1.83454	1.20541
1382750_at	678893	LOC678893	similar to Protein KIAA0247 precursor	XM_001053842 /// XM_003750190	2.08426	1.02001	-1.0079
1389042_at	684035	LOC684035	similar to arginyl aminopeptidase (aminopeptidase B)-like 1	XM_003750739 /// XM_003754551	1.93941	1.17931	1.26038
1395301_x_at	685157 /// 685438	LOC685157 /// LOC685438	similar to paired immunoglobin-like type 2 receptor beta /// similar to paired immunogl	NM_001115044 /// XM_001063789 /// XM_002724798	-2.38629	1.19696	1.23426
1377885_at	685203	LOC685203	hypothetical protein LOC685203	XM_001062790 /// XM_002727194	2.39775	1.61345	-1.00137
1372826_at	690769	LOC690769	similar to zinc ring finger protein 1	XM_001075556 /// XM_002725417 /// XM_003751882	2.67968	1.09644	1.29049
1383204_at	690769	LOC690769	similar to zinc ring finger protein 1	XM_001075556 /// XM_002725417 /// XM_003751882	2.16405	1.1269	1.30264
1368172_a_at	24914	Lox	lysyl oxidase	NM_017061	-2.91548	-1.6557	-1.40807
1368171_at	24914	Lox	lysyl oxidase	NM_017061	-3.32359	-1.69266	-1.53047
1384910_at	680883	Lrtm2	leucine-rich repeats and transmembrane domains 2	NM_001109430	-2.49101	-1.35765	-1.1085
1379499_at	361795	Ltb	lymphotoxin beta (TNF superfamily, member 3)	NM_212507	8.44327	1.01105	1.01183
1370056_at	56778	Ly6c	Ly6-C antigen	NM_020103	4.64015	2.56578	1.31272
1388347_at	362934	Ly6e	lymphocyte antigen 6 complex, locus E	NM_001017467	2.37902	1.79626	1.20599
1370154_at	25211	Lyz2	lysozyme 2	NM_012771	2.38487	1.99172	1.12911
1372158_at	246233	Macrod1	MACRO domain containing 1	NM_139337	-1.99915	1.03551	1.01034
1369393_at	116596	Map3k8	mitogen-activated protein kinase kinase kinase 8	NM_053847	1.90817	1.04698	1.05427
1370876_at	681287	Map7d1	MAP7 domain containing 1	NM_001109438	1.93344	1.24927	1.28537
1389543_at	64023	Masp1	mannan-binding lectin serine peptidase 1	NM_022257	2.15264	1.19551	1.06901
1370870_at	24552	Me1	malic enzyme 1, NADP(+)-dependent, cytosolic	NM_012600	-1.84495	-1.30222	-1.28406
1370067_at	24552	Me1	malic enzyme 1, NADP(+)-dependent, cytosolic	NM_012600	-2.05507	-1.27754	-1.22468
1386280_at	366792	Mettl7b	methyltransferase like 7B	NM_001024276	-2.31997	-1.60896	-1.5357
1392547_at	302884	MGC105649	hypothetical LOC302884	NM_001008518	3.20941	1.29777	1.0972
1370831_at	29254	Mgll	monoglyceride lipase	NM_138502	-2.04865	-1.15846	-1.15836
1375247_at	29254	Mgll	Monoglyceride lipase	NM_138502	-2.08731	-1.19261	-1.11023
1367568_a_at	25333	Mgp	matrix Gla protein	NM_012862	2.3101	1.46176	1.54368
1388300_at	289197	Mgst3	microsomal glutathione S-transferase 3	NM_001191594	-3.60853	1.00212	-1.12737
1372091_at	404280	Mid1ip1	MID1 interacting protein 1 (gastrulation specific G12 homolog (zebrafish))	NM_206950	-1.98386	-1.23663	-1.09119
1367609_at	81683	Mif	macrophage migration inhibitory factor	NM_031051	-2.03099	-1.12306	-1.01608
1393085_at	363219	Mitd1	MIT, microtubule interacting and transport, domain containing 1	NM_001009714	2.19879	1.09332	1.00122
1374775_at	291234	Mki67	Antigen identified by monoclonal antibody Ki-67	XM_001056221 /// XM_225460	-2.66968	1.02324	-1.97434
1368530_at	117033	Mmp12	matrix metallopeptidase 12	NM_053963	4.21737	1.70804	1.05855
1369427_at	64552	Mpeg1	macrophage expressed 1	NM_022617	2.03629	1.49165	1.38685
1371575_at	81521	Msn	moesin	NM_030863	1.88219	1.46627	1.16984
1371237_a_at	24567 /// 24856	Mt1a /// Ttr	metallothionein 1a /// transthyretin	NM_012681 /// NM_138826	12.7392	3.68669	3.87333
1388271_at	689415	Mt2A	metallothionein 2A	NM_001137564	20.3913	3.47392	3.3203
1374883_at	306490	Mtmr7	myotubularin related protein 7	NM_001107312	-1.9861	-1.15247	-1.12768
1367925_at	64681	Mvp	major vault protein	NM_022715	2.05487	1.19638	-1.01628
1371015_at	24575	Mx1	myxovirus (influenza virus) resistance 1	NM_173096	3.23052	2.6224	1.53016
1387283_at	286918	Mx2	myxovirus (influenza virus) resistance 2	NM_134350	6.83163	1.31229	1.38573
1369202_at	286918	Mx2	myxovirus (influenza virus) resistance 2	NM_134350	5.52744	4.061	-1.0362
1371866_at	360570	Myo18a	myosin XVIIIa	NM_001172137	1.8943	1.03302	1.07584
1389014_at	297508	Nampt	nicotinamide phosphoribosyltransferase	NM_177928	2.99006	1.4013	1.34498
1396262_at	297508	Nampt	nicotinamide phosphoribosyltransferase	NM_177928	1.82106	1.20331	1.21029
1392973_at	171563	Nav2	neuron navigator 2	NM_138529	1.91559	1.02845	1.12821
1372000_at	307098	Net1	neuroepithelial cell transforming 1	NM_001039023	1.91012	1.36964	1.52262
1392999_at	307757	Neto2	neuropilin (NRP) and tolloid (TLL)-like 2	NM_001107417	-1.84785	-1.24842	-1.46865
1378032_at	304005	Nfkbiz	nuclear factor of kappa light polypeptide gene enhancer in B-cells inhibitor, zeta	NM_001107095	2.78581	1.20317	1.29873
1377014_at	310376	Nim1	serine/threonine-protein kinase NIM1	XM_001076547 /// XM_227081	-4.10485	-1.71629	-1.54773
1368863_at	85269	Nme3	non-metastatic cells 3, protein expressed in	NM_053507	-1.98604	-1.0212	-1.08769
1392299_at	192363	Nos1ap	nitric oxide synthase 1 (neuronal) adaptor protein	NM_138922	2.98404	1.05885	1.12815
1368543_at	85431	Nox4	NADPH oxidase 4	NM_053524	-2.75365	-1.26124	-1.46563
1372773_at	296562	Npdc1	neural proliferation, differentiation and control, 1	NM_001004231	2.42047	1.43545	1.05159
1387599_a_at	24314	Nqo1	NAD(P)H dehydrogenase, quinone 1	NM_017000	2.6456	1.75924	1.13757
1371412_a_at	338475	Nrep	neuronal regeneration related protein	NM_178096	-3.9126	-1.03764	-1.45593
1383940_at	304951	Nuf2	NUF2, NDC80 kinetochore complex component, homolog (S. cerevisiae)	NM_001012028	-2.53632	-1.20066	-1.81077
1367847_at	113900	Nupr1	nuclear protein, transcriptional regulator, 1	NM_053611	2.30978	1.25485	2.60668
1384280_at	311336	Nusap1	nucleolar and spindle associated protein 1	NM_001107762	-2.69425	-1.24054	-2.05232
1392732_at	311336	Nusap1	nucleolar and spindle associated protein 1	NM_001107762	-3.01515	-1.22721	-1.87733
1371152_a_at	192281	Oas1a	2'-5' oligoadenylate synthetase 1A	NM_138913	6.24069	1.53626	1.33272
1388056_at	246268	Oas1b	2-5 oligoadenylate synthetase 1B	NM_144752	3.46366	1.05679	1.199
1391754_at	304507	Oas1i	2 ' -5 ' oligoadenylate synthetase 1I	NM_001009680	2.04984	1.14073	1.05227
1377497_at	304545	Oasl	2'-5'-oligoadenylate synthetase-like	NM_001009681	2.99809	1.47707	1.08551
1367729_at	64313	Oat	ornithine aminotransferase	NM_022521	-1.86011	-1.07151	-1.17233
1375775_at	500917	Odf3b	outer dense fiber of sperm tails 3B	NM_001191992	-2.82068	-1.14437	-1.37768
1376749_at	291015	Ogn	osteoglycin	NM_001106103	-1.83422	1.28885	1.2258
1390450_a_at	291015	Ogn	osteoglycin	NM_001106103	-1.93142	1.26939	1.1049
1383263_at	291015	Ogn	osteoglycin	NM_001106103	-2.01911	1.18782	1.08568
1385248_a_at	291015	Ogn	osteoglycin	NM_001106103	-2.45822	1.20114	1.08997
1387197_at	83717	Omd	osteomodulin	NM_031817	-2.22241	-1.20759	-1.53282
1368731_at	24614	Orm1	orosomucoid 1	NM_053288	3.06049	1.74538	1.08454
1390923_a_at	259221	Osbpl1a	oxysterol binding protein-like 1A	NM_172023	-1.90358	1.0615	-1.06852
1395721_at	294103	Papss2	3'-phosphoadenosine 5'-phosphosulfate synthase 2	NM_001106375	-1.91138	-1.0918	-1.17343
1380071_at	362343	Parp12	poly (ADP-ribose) polymerase family, member 12	NM_001108623 /// XM_003749716 /// XM_003753877	1.87312	1.07977	-1.00708
1376144_at	303905	Parp9	poly (ADP-ribose) polymerase family, member 9	NM_001103351	1.86571	1.14404	1.08749
1397341_at	290326	Pbk	PDZ binding kinase	NM_001079937	-2.18196	-1.14635	-1.47915
1393454_at	306055	Pcdh17	protocadherin 17	NM_001107279	4.0163	1.88707	1.22157
1384509_s_at	306055	Pcdh17	protocadherin 17	NM_001107279	3.77312	1.63195	1.1762
1384824_at	295027	Pcdh18	protocadherin 18	NM_001100524	2.02285	1.18361	1.14447
1375213_at	361042	Pck2	phosphoenolpyruvate carboxykinase 2 (mitochondrial)	NM_001108377	2.40706	-1.00694	1.26716
1386912_at	29569	Pcolce	procollagen C-endopeptidase enhancer	NM_019237	2.41801	2.11248	1.40567
1390912_at	685448	Pcp4l1	Purkinje cell protein 4-like 1	NM_001126093	-2.01668	-1.34976	-1.44347
1390227_at	685448	Pcp4l1	Purkinje cell protein 4-like 1	NM_001126093	-2.27663	-1.2367	-1.52382
1392773_at	116548	Pcsk5	proprotein convertase subtilisin/kexin type 5	XM_001078022 /// XM_342032	3.72134	-1.13049	1.00788
1368303_at	63840	Per2	period homolog 2 (Drosophila)	NM_031678	-2.40988	-1.19591	1.02848
1369050_at	116720	Pik3c2g	phosphoinositide-3-kinase, class 2, gamma polypeptide	NM_053923	-3.56052	-1.22353	-1.07119
1368651_at	24651	Pklr	pyruvate kinase, liver and RBC	NM_012624	-2.07929	-1.12858	-1.36842
1387263_at	24651	Pklr	pyruvate kinase, liver and RBC	NM_012624	-2.08096	-1.12596	-1.2892
1369931_at	25630	Pkm	pyruvate kinase, muscle	NM_053297	2.58203	1.63639	1.15487
1370445_at	85311	Pla1a	phospholipase A1 member A	NM_138882	5.99217	1.28064	1.29889
1373810_at	362039	Pla2g12a	phospholipase A2, group XIIA	NM_001108565	2.39109	-1.14597	1.09478
1371447_at	360914	Plac8	placenta-specific 8	NM_001108353	2.74628	2.17182	1.39919
1372897_at	300901	Plod2	procollagen lysine, 2-oxoglutarate 5-dioxygenase 2	NM_001142915 /// NM_175869	2.05364	2.26779	1.51849
1391435_at	296371	Pltp	phospholipid transfer protein	NM_001168543	-3.35616	1.09368	1.42011
1380013_at	362972	Pnpla3	patatin-like phospholipase domain containing 3	XR_085887 /// XR_086307	-3.39654	-1.39907	-1.31355
1391544_at	362972	Pnpla3	patatin-like phospholipase domain containing 3	XR_085887 /// XR_086307	-6.61249	-1.83489	-1.7063
1376646_at	360718	Popdc2	popeye domain containing 2	NM_199113	-2.36286	1.01249	-1.04831
1373160_at	680466	Ppapdc1b	phosphatidic acid phosphatase type 2 domain containing 1B	NM_001109411	1.94661	-1.03691	-1.06046
1369179_a_at	25664	Pparg	peroxisome proliferator-activated receptor gamma	NM_001145366 /// NM_001145367 /// NM_013124	-2.01499	-1.10999	-1.23699
1371161_at	192280	Ppp1r3b	protein phosphatase 1, regulatory subunit 3B	NM_138912	-2.13265	1.02177	-1.15659
1384262_at	192280	Ppp1r3b	protein phosphatase 1, regulatory subunit 3B	NM_138912	-2.19158	-1.09724	1.03036
1390839_at	298906	Pqlc3	PQ loop repeat containing 3	NM_001034952	1.91494	1.73308	1.04545
1392899_at	308761	Prc1	protein regulator of cytokinesis 1	NM_001107529	-2.51826	-1.14458	-1.76718
1373400_at	29699	Prkar2a	Protein kinase, cAMP dependent regulatory, type II alpha	NM_019264	1.96497	1.00473	1.17682
1370585_a_at	25023	Prkcb	protein kinase C, beta	NM_001172305 /// NM_012713	-2.49477	1.51952	1.25421
1374033_at	291983	Psmb10	proteasome (prosome, macropain) subunit, beta type 10	NM_001025637	2.07272	1.32334	1.07639
1367786_at	24968	Psmb8	proteasome (prosome, macropain) subunit, beta type 8 (large multifunctional peptidase 7	NM_080767 /// XM_003751930	1.96726	1.45765	1.29406
1370186_at	24967	Psmb9	proteasome (prosome, macropain) subunit, beta type 9 (large multifunctional peptidase 2	NM_012708	2.21842	1.42167	1.1375
1376977_at	24929	Ptger3	Prostaglandin E receptor 3 (subtype EP3)	NM_012704	-2.06999	1.06968	1.03085
1388102_at	192227	Ptgr1	prostaglandin reductase 1	NM_138863	-2.92179	-1.0485	-1.13503
1368259_at	24693	Ptgs1	prostaglandin-endoperoxide synthase 1	NM_017043	-1.95716	1.40043	1.16947
1376537_at	362524	Ptpn3	protein tyrosine phosphatase, non-receptor type 3	XM_001055793 /// XM_001059757	1.85348	1.03942	-1.01504
1389362_at	362524	Ptpn3	protein tyrosine phosphatase, non-receptor type 3	XM_001055793 /// XM_001059757	1.82297	-1.00446	-1.01812
1376619_at	313278	Ptprd	protein tyrosine phosphatase, receptor type, D	XM_001067936 /// XM_003749965 /// XM_003754043 /// XM_233065	-1.81191	-1.07432	1.02524
1374591_at	313278	Ptprd	protein tyrosine phosphatase, receptor type, D	XM_001067936 /// XM_003749965 /// XM_003754043 /// XM_233065	-1.96806	-1.05129	1.02501
1367780_at	64193	Pttg1	pituitary tumor-transforming 1	NM_022391	-2.6073	-1.18617	-1.85408
1373658_at	315298	Racgap1	Rac GTPase-activating protein 1	NM_001108112	-3.17208	-1.15641	-2.11498
1383578_at	499870	Rad51	RAD51 homolog (S. cerevisiae)	NM_001109204	-2.04713	-1.14377	-1.9019
1367701_at	58966	Ramp2	receptor (G protein-coupled) activity modifying protein 2	NM_031646	1.94794	1.49836	1.18223
1371081_at	252857	Rapgef4	Rap guanine nucleotide exchange factor (GEF) 4	XM_001060956 /// XM_002726175 /// XM_003753739 /// XM_215985	2.1328	-1.13305	1.079
1382274_at	310486	Rarres1	retinoic acid receptor responder (tazarotene induced) 1	NM_001014790	-1.98017	1.44834	1.09006
1371583_at	114488	Rbm3	RNA binding motif (RNP1, RRM) protein 3	NM_053696	1.91822	1.19085	1.0903
1389066_at	140666	Rcan2	regulator of calcineurin 2	NM_175578	-2.09787	-1.13831	1.14366
1375921_at	362182	Rcn1	Reticulocalbin 1, EF-hand calcium binding domain	NM_001108586	2.00675	1.70009	1.16514
1393643_at	362182	Rcn1	reticulocalbin 1, EF-hand calcium binding domain	NM_001108586	1.81728	1.54785	1.16181
1392928_at	314214	RGD1305721	similar to RIKEN cDNA 2810055F11	NM_001108031	-2.18296	-1.04097	1.00538
1383732_at	293656	RGD1307603	similar to hypothetical protein MGC37914	NM_001134508	-3.29082	1.09997	1.12291
1374176_at	362535	RGD1308059	similar to DNA segment, Chr 4, Brigham & Womens Genetics 0951 expressed	NM_001025022	2.03582	1.21714	1.49738
1377950_at	307415	RGD1309362	similar to interferon-inducible GTPase	NM_001024884	2.59172	1.55809	1.64444
1371763_at	363016	RGD1309534	similar to RIKEN cDNA 4931406C07	NM_001014206	-2.82129	-1.09198	1.02931
1372095_at	366360	RGD1309821	Similar to KIAA1161 protein	NM_001108971	2.29469	1.09604	1.26319
1383165_at	362019	RGD1310209	similar to KIAA1324 protein	XR_085774 /// XR_086182	-3.00531	-1.8076	-1.00865
1377730_at	299207	RGD1310769	similar to HSPC288	NM_001106749	1.8579	1.11035	1.15463
1388946_at	307235	RGD1311910	similar to hypothetical p38 protein	NM_001107373	-1.83052	1.11346	-1.02829
1390317_at	500393	RGD1561849	similar to RIKEN cDNA 3110035E14	NM_001109260	-1.80973	-1.30939	-1.41493
1393221_at	498789	RGD1564865	similar to 20-alpha-hydroxysteroid dehydrogenase	NM_001164396	-1.84806	1.10177	1.10131
1386857_at	29332 /// 303471	RGD1565395 /// Stmn1	similar to stathmin 1/oncoprotein 18) /// stathmin 1	NM_017166 /// XM_001081318 /// XM_220874	-2.35053	-1.12805	-2.02533
1369957_at	54294	Rgs5	regulator of G-protein signaling 5	NM_019341	3.09889	1.55873	1.11992
1381279_at	362491	Ripk2	receptor-interacting serine-threonine kinase 2	NM_001191865	2.58321	1.12526	1.09787
1374337_at	303735	Rnf213	Ring finger protein 213	XM_001081768 /// XM_221191	2.01199	1.20119	1.05632
1373514_at	303735	Rnf213	ring finger protein 213	XM_001081768 /// XM_221191	1.80312	1.15148	1.09913
1389408_at	362720	Rrm2	ribonucleotide reductase M2	NM_001025740	-4.25248	-1.47492	-2.8846
1393848_at	362720	Rrm2	ribonucleotide reductase M2	NM_001025740	-4.64321	-1.37764	-2.90206
1370913_at	65190	Rsad2	radical S-adenosyl methionine domain containing 2	NM_138881	2.92807	-1.01045	1.20541
1388071_x_at	24737	RT1-EC2	RT1 class Ib, locus EC2	NM_012645 /// XM_003754673	1.82145	1.31371	1.27156
1388213_a_at	294228	RT1-S3	RT1 class Ib, locus S3	NM_001008886	1.95932	1.2367	-1.04024
1371123_x_at	294228	RT1-S3	RT1 class Ib, locus S3	NM_001008886	1.91609	1.24717	-1.04089
1388212_a_at	294228	RT1-S3	RT1 class Ib, locus S3	NM_001008886	1.8329	1.23115	-1.00597
1388694_at	414788	RT1-T24-3	RT1 class I, locus T24, gene 3	NM_001166403	3.08067	1.54267	1.87248
1379285_at	360733	Rtp4	receptor (chemosensory) transporter protein 4	NM_001108321	2.25491	1.0998	1.37402
1386890_at	81778	S100a10	S100 calcium binding protein A10	NM_031114	1.84418	1.46648	1.06382
1368494_at	116547	S100a8	S100 calcium binding protein A8	NM_053822	12.9372	2.92378	1.67798
1387125_at	94195	S100a9	S100 calcium binding protein A9	NM_053587	12.9658	3.53167	2.41959
1367668_a_at	83792	Scd	stearoyl-CoA desaturase (delta-9-desaturase)	NM_031841	1.84134	1.66191	1.30412
1370355_at	246074	Scd1	stearoyl-Coenzyme A desaturase 1	NM_139192	-3.06657	-1.31018	-1.44489
1374524_at	363285	Scly	selenocysteine lyase	NM_001007755	-2.16264	-1.16531	-1.20062
1373043_at	680945	Sdf2l1	stromal cell-derived factor 2-like 1	NM_001109433	2.51873	-1.27963	-1.02918
1370817_at	266758	Sec11c	SEC11 homolog C (S. cerevisiae)	NM_153628	2.4604	-1.12456	-1.08524
1388705_at	498398	Selm	selenoprotein M	NM_001115013	2.09331	1.66139	1.08842
1388745_at	310630	Sema4a	sema domain, immunoglobulin domain (Ig), transmembrane domain (TM) and short cytoplasmi	NM_001012078	1.94494	1.32643	1.14459
1368224_at	24795	Serpina3n	serine (or cysteine) peptidase inhibitor, clade A, member 3N	NM_031531	2.3446	1.11155	1.13181
1371143_at	81806	Serpina7	serpin peptidase inhibitor, clade A (alpha-1 antiproteinase, antitrypsin), member 7	XM_001054915 /// XM_343823	3.58242	2.37683	2.0463
1373672_at	361241	Serpinb9	Serpin peptidase inhibitor, clade B (ovalbumin), member 9	NM_001007732	2.11395	1.70671	1.27984
1367802_at	29517	Sgk1	serum/glucocorticoid regulated kinase 1	NM_001193568 /// NM_001193569 /// NM_019232	-2.46318	-1.58237	-1.55332
1372296_at	498066	Sh3bgr	SH3 domain binding glutamic acid-rich protein	NM_001127682 /// XM_003751030	3.30885	1.01972	1.08379
1384231_at	364648	Shcbp1	Shc SH2-domain binding protein 1	XM_001061022 /// XM_003752940	-1.97777	1.08463	-1.77449
1385465_at	292843	Siglec5	sialic acid binding Ig-like lectin 5	NM_001106249	-5.8778	1.53563	1.09473
1367881_at	25528	Sirpa	signal-regulatory protein alpha	NM_013016	1.88986	1.31362	1.23488
1391317_at	291441	Ska1	spindle and kinetochore associated complex subunit 1	NM_001106134	-2.24908	-1.08958	-1.55495
1390532_at	503568	Slc13a4	solute carrier family 13 (sodium/sulfate symporters), member 4	NM_001012621	-3.42208	-1.14631	-1.3017
1383600_at	266998	Slc13a5	solute carrier family 13 (sodium-dependent citrate transporter), member 5	NM_170668	5.16139	1.42156	1.30657
1371754_at	246771	Slc25a25	solute carrier family 25 (mitochondrial carrier, phosphate carrier), member 25	NM_145677	-1.89376	-1.32276	-1.25965
1389747_at	309646	Slc26a8	solute carrier family 26, member 8	NM_001107614 /// XM_003751933 /// XM_003753467	2.08217	-1.15945	1.45958
1387228_at	25351	Slc2a2	solute carrier family 2 (facilitated glucose transporter), member 2	NM_012879	-2.23409	-1.07534	-1.07669
1368460_at	65197	Slc2a5	solute carrier family 2 (facilitated glucose/fructose transporter), member 5	NM_031741	-2.77484	1.05363	-1.01222
1386960_at	29573	Slc37a4	solute carrier family 37 (glucose-6-phosphate transporter), member 4	NM_031589	-2.10784	-1.02021	-1.00515
1382919_at	306009	Slc39a14	solute carrier family 39 (zinc transporter), member 14	NM_001107275	2.70518	1.08744	1.0475
1373984_at	306009	Slc39a14	solute carrier family 39 (zinc transporter), member 14	NM_001107275	1.96026	1.01006	1.13784
1373054_at	85254	Slc44a1	solute carrier family 44, member 1	NM_001033852 /// NM_053492	2.40097	1.19132	1.26733
1370935_at	85254	Slc44a1	solute carrier family 44, member 1	NM_001033852 /// NM_053492	2.08527	1.16587	1.19881
1369756_a_at	84484	Slc4a4	solute carrier family 4, sodium bicarbonate cotransporter, member 4	NM_053424	2.39119	1.11854	1.12121
1368778_at	29464	Slc6a6	solute carrier family 6 (neurotransmitter transporter, taurine), member 6	NM_017206	-1.89829	-1.30741	-1.82276
1387808_at	83509	Slc7a7	solute carrier family 7 (amino acid transporter light chain, y+L system), member 7	NM_031341	2.46447	1.51236	1.32503
1387793_at	59114	Slc9a3r1	solute carrier family 9 (sodium/hydrogen exchanger), member 3 regulator 1	NM_021594	1.80994	1.06039	1.00588
1387094_at	170698	Slco1a2	solute carrier organic anion transporter family, member 1A2	NM_131906	-2.53634	-1.32792	1.26237
1387093_at	170698	Slco1a2	solute carrier organic anion transporter family, member 1A2	NM_131906	-2.57599	-1.3047	1.265
1385171_s_at	679629	Smtnl2	smoothelin-like 2	NM_001190998	2.33168	1.19825	1.23151
1370172_at	24787	Sod2	superoxide dismutase 2, mitochondrial	NM_017051	4.47038	1.0097	-1.0081
1370173_at	24787	Sod2	superoxide dismutase 2, mitochondrial	NM_017051	4.19717	-1.08602	1.08519
1373026_at	363028	Spc24-ps1	SPC24, NDC80 kinetochore complex component, homolog (S. cerevisiae), pseudogene 1	XM_003750448 /// XM_003754376	-2.8544	-1.2872	-1.91503
1389668_at	295661	Spc25	SPC25, NDC80 kinetochore complex component, homolog (S. cerevisiae)	NM_001009654	-2.64252	-1.13931	-1.74118
1387193_a_at	24833	Spink3	serine peptidase inhibitor, Kazal type 3	NM_012674	10.9191	4.769	1.3929
1368447_x_at	24833	Spink3	serine peptidase inhibitor, Kazal type 3	NM_012674	10.583	4.85059	1.36524
1368446_at	24833	Spink3	serine peptidase inhibitor, Kazal type 3	NM_012674	1.9875	1.14677	1.22737
1370987_at	24796	Spn	sialophorin	XM_001080140 /// XM_003748989 /// XM_003753337 /// XM_344964	2.20131	1.15372	1.17072
1387017_at	29230	Sqle	squalene epoxidase	NM_017136	2.21278	1.10963	1.13071
1388426_at	78968	Srebf1	sterol regulatory element binding transcription factor 1	XM_001075680 /// XM_213329	-1.95647	-1.09746	-1.09775
1367834_at	84596	Srm	spermidine synthase	NM_053464	1.84798	-1.05327	-1.0161
1395403_at	362895	Stac3	SH3 and cysteine rich domain 3	NM_001130558	-8.76412	-1.08852	-1.08406
1389420_at	363334	Stap2	signal transducing adaptor family member 2	NM_001025026	1.92517	1.11626	1.14039
1387354_at	25124 /// 367264	Stat1 /// Stat4	signal transducer and activator of transcription 1 /// signal transducer and activator	NM_001012226 /// NM_001034164 /// NM_032612	2.61622	1.23406	1.05192
1368835_at	25124 /// 367264	Stat1 /// Stat4	signal transducer and activator of transcription 1 /// signal transducer and activator	NM_001012226 /// NM_001034164 /// NM_032612	2.39022	1.20687	1.08213
1372757_at	25124 /// 367264	Stat1 /// Stat4	signal transducer and activator of transcription 1 /// signal transducer and activator	NM_001012226 /// NM_001034164 /// NM_032612	2.06278	1.14411	1.04818
1370224_at	25125	Stat3	signal transducer and activator of transcription 3 (acute-phase response factor)	NM_012747	2.85285	1.18695	1.41893
1371781_at	25125	Stat3	signal transducer and activator of transcription 3 (acute-phase response factor)	NM_012747	2.54366	1.12307	1.32826
1370374_at	170824	Steap3	STEAP family member 3, metalloreductase	NM_133314	-2.03807	-1.09029	-1.12867
1385397_at	499991	Steap4	STEAP family member 4	NM_001044265	2.93087	1.16239	1.07735
1393978_at	288070 /// 498087	Stfa2l2 /// Stfa2l3	stefin A2-like 2 /// stefin A2-like 3	XM_001070786 /// XM_003752519 /// XM_221411 /// XM_573293	5.68786	1.37751	1.11577
1369531_at	171072 /// 316153	Sult1c2 /// Sult1c2a	sulfotransferase family, cytosolic, 1C, member 2 /// sulfotransferase family, cytosolic	NM_001013177 /// NM_133547	-1.81264	-1.54324	-1.50422
1388335_at	304983	Tagln2	transgelin 2	NM_001013127	1.8152	1.45992	1.04059
1388149_at	24811	Tap1	transporter 1, ATP-binding cassette, sub-family B (MDR/TAP)	NM_032055	2.11375	1.14557	1.08704
1389555_at	406195	Tcf19	transcription factor 19	NM_213561	-1.90289	-1.10131	-1.52803
1380066_at	288562	Tfr2	transferrin receptor 2	NM_001105916	1.83029	1.12355	1.25528
1370051_at	60335	Tgm1	transglutaminase 1 (K polypeptide epidermal type I, protein-glutamine-gamma-glutamyltra	NM_031659	2.47713	1.11127	1.04134
1371400_at	25357	Thrsp	thyroid hormone responsive	NM_012703	-2.57559	1.13978	-1.0415
1387852_at	25357	Thrsp	thyroid hormone responsive	NM_012703	-2.75891	1.21369	-1.01381
1370150_a_at	25357	Thrsp	thyroid hormone responsive	NM_012703	-2.98115	1.18062	-1.04878
1382311_at	310877	Tifa	TRAF-interacting protein with forkhead-associated domain	NM_001014044	1.97135	1.15709	-1.29374
1367712_at	116510	Timp1	TIMP metallopeptidase inhibitor 1	NM_053819	3.95011	1.40452	1.0544
1375138_at	25358	Timp3	TIMP metallopeptidase inhibitor 3	NM_012886	2.79677	1.28488	1.17503
1389836_a_at	25358	Timp3	TIMP metallopeptidase inhibitor 3	NM_012886	2.35201	1.29316	1.19947
1389858_at	24834	Tk1	thymidine kinase 1, soluble	NM_052800	-1.99504	1.02341	-1.52297
1389609_at	297725	Tm7sf3	transmembrane 7 superfamily member 3	NM_001011970	1.83529	1.18652	1.13389
1388628_at	300888	Tmed3	transmembrane emp24 protein transport domain containing 3	NM_001004249	2.64628	1.12642	-1.05782
1379513_at	314224	Tmem30b	transmembrane protein 30B	NM_001080380	1.80298	1.2753	1.25161
1372186_a_at	360243	Top2a	topoisomerase (DNA) II alpha	NM_022183	-2.06538	-1.17977	-1.56111
1388650_at	360243	Top2a	Topoisomerase (DNA) II alpha	NM_022183	-2.20347	-1.07774	-1.59869
1382984_at	311854	Tor1b	torsin family 1, member B	NM_001039197	-1.95979	-1.26778	-1.98834
1397609_at	311325	Traf4af1	TRAF4 associated factor 1	NM_001004264	-1.99241	-1.2313	-1.63173
1390137_at	311325	Traf4af1	TRAF4 associated factor 1	NM_001004264	-3.33962	-1.22059	-2.3198
1378592_at	365813	Trim59	tripartite motif-containing 59	NM_001108945	-2.49326	-1.46938	-1.99046
1398759_at	498545	Tsc22d1	TSC22 domain family, member 1	NM_001109912 /// NM_013043	-1.90993	-1.00601	-1.19209
1383315_at	308843	Tsku	tsukushi small leucine rich proteoglycan homolog (Xenopus laevis)	NM_001009965	-2.33402	-1.22199	-1.02642
1379448_at	315852	Ttk	Ttk protein kinase	NM_001108172	-2.25167	-1.11798	-1.64402
1379633_a_at	301000	Uba7	ubiquitin-like modifier activating enzyme 7	NM_001106856	2.36783	1.23738	-1.06653
1386277_at	301000	Uba7	ubiquitin-like modifier activating enzyme 7	NM_001106856	1.94958	1.08622	1.03355
1388484_at	296368	Ube2c	ubiquitin-conjugating enzyme E2C	NM_001106542	-3.03501	-1.32443	-2.35039
1373037_at	295704	Ube2l6	ubiquitin-conjugating enzyme E2L 6	NM_001024755	2.08028	1.1509	1.07278
1388410_at	289827	Ugp2	UDP-glucose pyrophosphorylase 2	NM_001024743	-2.09084	-1.18117	-1.00556
1376953_at	301225	Unc5cl	unc-5 homolog C (C. elegans)-like	NM_001106882	1.85595	1.28224	1.3945
1389034_at	312688	Usp18	ubiquitin specific peptidase 18	NM_001014058	5.97013	1.64595	1.17203
1368474_at	25361	Vcam1	vascular cell adhesion molecule 1	NM_012889	2.67046	1.3717	1.25868
1380038_at	363087	Vps13c	vacuolar protein sorting 13 homolog C (S. cerevisiae)	XR_007475 /// XR_086325	1.92534	1.32588	1.17384
1388574_at	314442	Wars	tryptophanyl-tRNA synthetase	NM_001013170	1.92733	1.07992	-1.01619
1368428_at	117522	Xpnpep2	X-prolyl aminopeptidase (aminopeptidase P) 2, membrane-bound	NM_057155	-2.03877	1.01804	1.06754
1373767_at	360772	Zfand2a	zinc finger, AN1-type domain 2A	NM_001008363	2.18093	1.24149	-1.10859
1370984_at	298558	Zfp46	zinc finger protein 46	NM_001106691	2.16212	1.00138	1.08553
1379097_at	100158232	Zfp9	zinc finger protein 9	NM_001127635	1.92506	1.02468	1.04632

## Sheet: Cd Day 3 gene list
Column #	Probeset ID	Entrez Gene	Gene Symbol	Gene Title	RefSeq Transcript ID	Fold-Change(1 vs. 0)	Fold-Change(3 vs. 0)	Fold-Change(7 vs. 0)
10266	1387011_at	170496	Lcn2	lipocalin 2	NM_130741	113.395	34.2503	1.60547
751	1368447_x_at	24833	Spink3	serine peptidase inhibitor, Kazal type 3	NM_012674	10.583	4.85059	1.36524
10378	1387193_a_at	24833	Spink3	serine peptidase inhibitor, Kazal type 3	NM_012674	10.9191	4.769	1.3929
1067	1369202_at	286918	Mx2	myxovirus (influenza virus) resistance 2	NM_134350	5.52744	4.061	-1.0362
274	1367749_at	81682	Lum	lumican	NM_031050	1.70766	3.89384	1.82104
1950	1371237_a_at	24567 /// 24856	Mt1a /// Ttr	metallothionein 1a /// transthyretin	NM_012681 /// NM_138826	12.7392	3.68669	3.87333
10346	1387125_at	94195	S100a9	S100 calcium binding protein A9	NM_053587	12.9658	3.53167	2.41959
812	1368569_at	116463	Akr1b7	aldo-keto reductase family 1, member B7	NM_053781	2.84038	3.4863	2.59506
10827	1388271_at	689415	Mt2A	metallothionein 2A	NM_001137564	20.3913	3.47392	3.3203
794	1368533_at	117240	Heph	hephaestin	NM_133304	-1.4243	3.1029	2.38305
593	1368187_at	113955	Gpnmb	glycoprotein (transmembrane) nmb	NM_133298	5.06895	2.99043	1.47568
773	1368494_at	116547	S100a8	S100 calcium binding protein A8	NM_053822	12.9372	2.92378	1.67798
653	1368271_a_at	79451	Fabp4	fatty acid binding protein 4, adipocyte	NM_053365	2.06621	2.79436	1.1161
1868	1371015_at	24575	Mx1	myxovirus (influenza virus) resistance 1	NM_173096	3.23052	2.6224	1.53016
14288	1394846_at	361492	Pira2	Paired-Ig-like receptor A2	XM_001065765 /// XM_341771	1.1572	2.60187	-1.58393
1363	1370056_at	56778	Ly6c	Ly6-C antigen	NM_020103	4.64015	2.56578	1.31272
731	1368413_at	65029	Abp1	amiloride binding protein 1 (amine oxidase, copper-containing)	NM_022935	2.28747	2.55539	1.5508
1879	1371033_at	309622 /// 688090	LOC688090 /// RT1-Bb	similar to RT1 class II histocompatibility antigen, B-1 beta chain precursor (RT1.B-bet	NM_001004084 /// NM_001101017	2.38753	2.50664	2.69411
13060	1391977_at	---	---	---	---	1.13122	2.49312	1.52109
1834	1370956_at	29139	Dcn	decorin	NM_024129	2.51189	2.42899	1.51531
329	1367816_at	171160	Hopx	HOP homeobox	NM_133621	3.27902	2.38635	1.09488
1929	1371143_at	81806	Serpina7	serpin peptidase inhibitor, clade A (alpha-1 antiproteinase, antitrypsin), member 7	XM_001054915 /// XM_343823	3.58242	2.37683	2.0463
692	1368332_at	171164	Gbp2	guanylate binding protein 2, interferon-inducible	NM_133624	2.05085	2.34969	1.41989
10166	1386879_at	83781	Lgals3	lectin, galactoside-binding, soluble, 3	NM_031832	2.40189	2.29424	1.23167
12715	1391106_at	---	---	---	---	9.38329	2.28522	1.72832
3378	1372897_at	300901	Plod2	procollagen lysine, 2-oxoglutarate 5-dioxygenase 2	NM_001142915 /// NM_175869	2.05364	2.26779	1.51849
5635	1376390_at	361735	Ms4a11	membrane-spanning 4-domains, subfamily A, member 11	XM_001075502 /// XM_342028	-1.02524	2.25921	1.24694
13766	1393347_at	308995	Itgal	integrin, alpha L	NM_001033998	1.14639	2.24839	-1.04659
13679	1393187_at	---	---	---	---	1.32205	2.21151	1.3201
3876	1373523_at	304966	Fcgr3a	Fc fragment of IgG, low affinity IIIa, receptor	NM_207603	-1.42652	2.1959	1.35593
3860	1373504_at	299783	Glipr1	GLI pathogenesis-related 1	NM_001011987	1.26751	2.18317	1.47561
7939	1381771_at	---	---	---	---	-1.47496	2.17269	1.532
2101	1371447_at	360914	Plac8	placenta-specific 8	NM_001108353	2.74628	2.17182	1.39919
1760	1370864_at	29393	Col1a1	collagen, type I, alpha 1	NM_053304	-1.22011	2.12591	1.44411
10196	1386912_at	29569	Pcolce	procollagen C-endopeptidase enhancer	NM_019237	2.41801	2.11248	1.40567
438	1367957_at	54293	Rgs3	regulator of G-protein signaling 3	NM_019340	1.16369	2.03203	1.62428
11888	1389553_at	362431	Clec4a3	C-type lectin domain family 4, member A3	NM_001005891	-1.26805	2.02714	1.49813
12517	1390707_at	54290	Rgs10	regulator of G-protein signaling 10	NM_019337	-1.06587	2.00481	1.37061
12018	1389732_at	679937	Dram	damage-regulated autophagy modulator	NM_001173427	1.32849	1.99613	1.45845
1408	1370154_at	25211	Lyz2	lysozyme 2	NM_012771	2.38487	1.99172	1.12911
8526	1382874_at	304860	Npl	N-acetylneuraminate pyruvate lyase	NM_001013984	1.12279	1.98342	1.46439
10635	1387854_at	84352	Col1a2	collagen, type I, alpha 2	NM_053356	-1.16682	1.95712	1.38433
881	1368742_at	113959	C5ar1	complement component 5a receptor 1	NM_053619	1.44856	1.95327	1.36656
12427	1390510_at	293749	Ms4a6b	membrane-spanning 4-domains, subfamily A, member 6B	NM_001006975	-1.40523	1.95236	1.42507
766	1368482_at	170929	Bcl2a1d	BCL2-related protein A1d	NM_133416	1.92473	1.94533	1.1957
6024	1377064_at	116663	Dusp6	dual specificity phosphatase 6	NM_053883	1.47163	1.93916	1.65612
2794	1372219_at	500450	Tpm2	tropomyosin 2, beta	NM_001024345	1.10897	1.93698	1.23001
6275	1377671_at	---	---	---	---	2.78015	1.93243	1.44541
13425	1392794_at	---	---	---	---	1.24721	1.93156	1.42427
1737	1370822_at	309621	RT1-Ba	RT1 class II, locus Ba	NM_001008831	1.19705	1.91783	1.85748
1786	1370895_at	85250	Col5a2	collagen, type V, alpha 2	NM_053488	1.22549	1.91698	1.40829
1068	1369204_at	25734	Hck	hemopoietic cell kinase	NM_013185	1.27555	1.90372	1.2641
1775	1370883_at	294269	RT1-Da	RT1 class II, locus Da	NM_001008847	1.22116	1.8983	1.72878
1596	1370420_at	24950	Srd5a1	steroid-5-alpha-reductase, alpha polypeptide 1 (3-oxo-5 alpha-steroid delta 4-dehydroge	NM_017070	1.53559	1.89114	1.62102
13818	1393454_at	306055	Pcdh17	protocadherin 17	NM_001107279	4.0163	1.88707	1.22157
1597	1370422_at	246240	Ripk3	receptor-interacting serine-threonine kinase 3	NM_139342	1.70584	1.87858	-1.04976
6247	1377630_at	366602	Tspan13	tetraspanin 13	NM_001013244	1.09835	1.87236	1.53147
9854	1385557_at	---	---	---	---	2.13364	1.87133	1.13467
11104	1388596_at	361422	Cotl1	coactosin-like 1 (Dictyostelium)	NM_001108452	1.96267	1.85289	1.18842
13730	1393280_at	291359	Ly86	lymphocyte antigen 86	NM_001106128	-1.35447	1.85281	1.29866
12080	1389873_at	282817	Pycard	PYD and CARD domain containing	NM_172322	-1.05229	1.84912	1.25022
2329	1371700_at	100911714 /// 287382	LOC100911714 /// Mfap4	microfibril-associated glycoprotein 4-like /// microfibrillar-associated protein 4	NM_001034124 /// XM_003750842	-1.4238	1.84792	2.185
13651	1393149_at	116741 /// 116742 /// 116778 /// 116779 /// 116780 /// 116781 /// 393085 /// 393086 ///	Pcdha1 /// Pcdha10 /// Pcdha11 /// Pcdha12 /// Pcdha13 /// Pcdha2 /// Pcdha3 /// Pcdha4 /// Pcdha5 /// Pcdha6 /// Pcdha7 /// Pcdha8 /// Pcdha9 /// Pcdhac1 /// Pcdhac2	protocadherin alpha 1 /// protocadherin alpha 10 /// protocadherin alpha 11 /// protoca	NM_053933 /// NM_053934 /// NM_053939 /// NM_053940 /// NM_053941 /// NM_053942 /// NM_	1.02447	1.8438	1.05986
1409	1370155_at	84352	Col1a2	collagen, type I, alpha 2	NM_053356	-1.1062	1.84279	1.32434
10725	1387982_at	29260	Tlr4	toll-like receptor 4	NM_019178	-1.26695	1.84087	1.30719
786	1368518_at	24251	Cd53	Cd53 molecule	NM_012523	1.30751	1.84053	1.31074
9668	1385051_at	310917	Gbp4	guanylate binding protein 4	XM_001078892 /// XM_227762	1.00347	1.83858	1.34313
676	1368308_at	24577	Myc	myelocytomatosis oncogene	NM_012603	1.25149	1.8376	2.1396
10277	1387024_at	116663	Dusp6	dual specificity phosphatase 6	NM_053883	1.46303	1.83727	1.57279
13718	1393260_at	360228	LOC360228	WDNM1 homolog	NM_001003706	11.5296	1.83454	1.20541
6976	1379295_at	690825	Gngt2	guanine nucleotide binding protein (G protein), gamma transducing activity polypeptide	NM_001135767	1.23934	1.82932	1.38265
7886	1381556_at	100360801	Ddx60	DEAD (Asp-Glu-Ala-Asp) box polypeptide 60	XM_002728402 /// XM_003754612	2.33735	1.82234	1.38354
13265	1392515_at	494205 /// 494206 /// 494207 /// 494209 /// 494211 /// 497796 /// 502904 /// 502905 ///	Klra17 /// Klra7 /// LOC497796 /// LOC502907 /// LOC690097 /// Ly49i5 /// Ly49i9 /// Ly49si1 /// Ly49si2 /// Ly49si3 /// RGD1561306	killer cell lectin-like receptor, subfamily A, member 17 /// killer cell lectin-like re	NM_001009496 /// NM_001009497 /// NM_001009498 /// NM_001009501 /// NM_001009919 /// NM	1.08121	1.82115	1.51013
7105	1379497_at	---	---	---	---	3.75412	1.81988	1.36934
8140	1382153_at	474143	Clec4a	C-type lectin domain family 4, member A	NM_001005899	-1.48873	1.81928	1.49761
121	1367574_at	81818	Vim	vimentin	NM_031140	1.61104	1.81903	1.13149
1061	1369181_at	66021	Cybb	cytochrome b-245, beta polypeptide	NM_023965	-1.62068	1.81757	1.30521
4661	1374583_at	---	---	---	---	2.33631	1.81567	1.997
606	1368207_at	60338	Fxyd5	FXYD domain-containing ion transport regulator 5	NM_021909	2.37926	1.80296	1.31931
8703	1383165_at	362019	RGD1310209	similar to KIAA1324 protein	XR_085774 /// XR_086182	-3.00531	-1.8076	-1.00865
6808	1378828_at	---	---	---	---	-1.2055	-1.81412	-1.75734
106	1367553_x_at	100134871 /// 24440 /// 689064	Hbb /// LOC100134871 /// LOC689064	hemoglobin, beta /// beta globin minor gene /// beta-globin	NM_001111269 /// NM_001113223 /// NM_033234	-1.33228	-1.81974	1.01446
10551	1387656_at	24779	Slc4a1	solute carrier family 4 (anion exchanger), member 1	NM_012651	-1.4922	-1.88466	1.2943
14940	1397205_at	100364391 /// 299131 /// 690226	Dhrs7 /// LOC100364391 /// LOC690226	dehydrogenase/reductase (SDR family) member 7 /// dehydrogenase/reductase (SDR family)	NM_001013098 /// XM_001073741 /// XM_002726707	-3.35759	-1.95442	-3.19493
1953	1371245_a_at	100134871 /// 689064	LOC100134871 /// LOC689064	beta globin minor gene /// beta-globin	NM_001111269 /// NM_001113223	-1.48694	-2.03948	1.04563
453	1367985_at	25748	Alas2	aminolevulinate, delta-, synthase 2	NM_013197	-1.59893	-2.04328	1.0189
885	1368755_at	114598	Clec4f	C-type lectin domain family 4, member F	NM_053753	-14.4983	-2.05781	-1.03545
5163	1375519_at	287167	LOC287167	globin, alpha	NM_001013853	-1.54286	-2.16693	1.03578
1913	1371102_x_at	100134871 /// 24440 /// 689064	Hbb /// LOC100134871 /// LOC689064	hemoglobin, beta /// beta globin minor gene /// beta-globin	NM_001111269 /// NM_001113223 /// NM_033234	-1.47387	-2.21697	-1.03376
13649	1393147_at	308016	Clca5	chloride channel calcium activated 5	NM_001107450	-3.42324	-2.52017	1.16642
13998	1393917_at	312701	Cd163	CD163 molecule	NM_001107887	-11.4659	-3.00029	-1.279

## Sheet: Cd Day 7 gene list
Probeset ID	Entrez Gene	Gene Symbol	Gene Title	RefSeq Transcript ID	Fold-Change(1 vs. 0)	Fold-Change(3 vs. 0)	Fold-Change(7 vs. 0)
1387839_at	24748 /// 360323	RT1-N1 /// RT1-N2	RT1 class Ib, locus N1 /// RT1 class Ib, locus N2	NM_001008854 /// NM_012646	2.83576	1.10563	4.20866
1371237_a_at	24567 /// 24856	Mt1a /// Ttr	metallothionein 1a /// transthyretin	NM_012681 /// NM_138826	12.7392	3.68669	3.87333
1388271_at	689415	Mt2A	metallothionein 2A	NM_001137564	20.3913	3.47392	3.3203
1387316_at	81503	Cxcl1	chemokine (C-X-C motif) ligand 1 (melanoma growth stimulating activity, alpha)	NM_030845	18.854	1.87732	2.87328
1371033_at	309622 /// 688090	LOC688090 /// RT1-Bb	similar to RT1 class II histocompatibility antigen, B-1 beta chain precursor (RT1.B-bet	NM_001004084 /// NM_001101017	2.38753	2.50664	2.69411
1367847_at	113900	Nupr1	nuclear protein, transcriptional regulator, 1	NM_053611	2.30978	1.25485	2.60668
1387125_at	94195	S100a9	S100 calcium binding protein A9	NM_053587	12.9658	3.53167	2.41959
1368533_at	117240	Heph	hephaestin	NM_133304	-1.4243	3.1029	2.38305
1388557_at	296554	Tubb4b	tubulin, beta 4B class IVb	NM_199094	1.1786	2.02094	2.3233
1383248_at	246248	Fmo5	flavin containing monooxygenase 5	NM_144739	3.92456	1.38386	2.22177
1371700_at	100911714 /// 287382	LOC100911714 /// Mfap4	microfibril-associated glycoprotein 4-like /// microfibrillar-associated protein 4	NM_001034124 /// XM_003750842	-1.4238	1.84792	2.185
1383956_at	362442	RGD1565709	similar to ovostatin-2	XM_001066684 /// XM_342764	-1.69146	-1.13101	2.14923
1368308_at	24577	Myc	myelocytomatosis oncogene	NM_012603	1.25149	1.8376	2.1396
1370384_a_at	24684	Prlr	prolactin receptor	NM_001034111 /// NM_012630	1.09556	1.54108	2.09043
1374583_at	---	---	---	---	2.33631	1.81567	1.997
1380254_at	---	---	---	---	1.66287	1.22028	1.9071
1369208_at	25647	Il7	interleukin 7	NM_013110	3.13956	1.63712	1.89815
1395845_at	---	---	---	---	1.20847	1.48237	1.89366
1380726_at	306805	Aspn	Asporin	NM_001014008 /// XM_003751650	-1.70628	1.73156	1.89145
1387925_at	25612	Asns	asparagine synthetase	NM_013079	4.18078	1.35362	1.87772
1388694_at	414788	RT1-T24-3	RT1 class I, locus T24, gene 3	NM_001166403	3.08067	1.54267	1.87248
1370822_at	309621	RT1-Ba	RT1 class II, locus Ba	NM_001008831	1.19705	1.91783	1.85748
1369493_at	24684	Prlr	prolactin receptor	NM_001034111 /// NM_012630	-1.14167	1.3512	1.81981
1381083_at	---	---	---	---	3.21747	1.2008	1.80232
1383940_at	304951	Nuf2	NUF2, NDC80 kinetochore complex component, homolog (S. cerevisiae)	NM_001012028	-2.53632	-1.20066	-1.81077
1368778_at	29464	Slc6a6	solute carrier family 6 (neurotransmitter transporter, taurine), member 6	NM_017206	-1.89829	-1.30741	-1.82276
1367780_at	64193	Pttg1	pituitary tumor-transforming 1	NM_022391	-2.6073	-1.18617	-1.85408
1393816_at	689399	Cenpw	centromere protein W	NM_001246319	-2.15183	-1.26152	-1.86931
1392732_at	311336	Nusap1	nucleolar and spindle associated protein 1	NM_001107762	-3.01515	-1.22721	-1.87733
1376039_at	261730	Aurka	aurora kinase A	NM_153296	-2.59851	-1.27946	-1.88015
1394419_at	296060	Arhgap11a	Rho GTPase activating protein 11A	NM_001168524	-2.07613	-1.12234	-1.88398
1376914_at	295538	Depdc1	DEP domain containing 1	XM_001080406 /// XM_227798	-2.23028	-1.27072	-1.88751
1385086_at	296137	Bub1	budding uninhibited by benzimidazoles 1 homolog (S. cerevisiae)	NM_001106507	-2.38785	-1.01251	-1.89301
1383578_at	499870	Rad51	RAD51 homolog (S. cerevisiae)	NM_001109204	-2.04713	-1.14377	-1.9019
1370461_at	25460	Hmmr	hyaluronan mediated motility receptor (RHAMM)	NM_012964	-2.61194	-1.24327	-1.91392
1373026_at	363028	Spc24-ps1	SPC24, NDC80 kinetochore complex component, homolog (S. cerevisiae), pseudogene 1	XM_003750448 /// XM_003754376	-2.8544	-1.2872	-1.91503
1382527_at	363781	Plcxd2	phosphatidylinositol-specific phospholipase C, X domain containing 2	NM_001134481	1.15512	-1.14245	-1.91847
1388010_at	100310874	LOC100310874	antisense RNA overlapping MCH	NM_001166676	-2.054	-1.20499	-1.91987
1374775_at	291234	Mki67	Antigen identified by monoclonal antibody Ki-67	XM_001056221 /// XM_225460	-2.66968	1.02324	-1.97434
1382984_at	311854	Tor1b	torsin family 1, member B	NM_001039197	-1.95979	-1.26778	-1.98834
1378592_at	365813	Trim59	tripartite motif-containing 59	NM_001108945	-2.49326	-1.46938	-1.99046
1380775_at	309523	Kif20b	kinesin family member 20B	NM_001107609	-2.96036	-1.12149	-2.02226
1386857_at	29332 /// 303471	RGD1565395 /// Stmn1	similar to stathmin 1/oncoprotein 18) /// stathmin 1	NM_017166 /// XM_001081318 /// XM_220874	-2.35053	-1.12805	-2.02533
1382493_at	257649	Cenpf	centromere protein F	NM_001100827	-2.60223	-1.305	-2.0254
1373544_at	246759	Cxcl9	chemokine (C-X-C motif) ligand 9	NM_145672	6.57852	-1.45907	-2.05062
1384280_at	311336	Nusap1	nucleolar and spindle associated protein 1	NM_001107762	-2.69425	-1.24054	-2.05232
1370462_at	25460	Hmmr	hyaluronan mediated motility receptor (RHAMM)	NM_012964	-2.55274	-1.33161	-2.09421
1371643_at	58919	Ccnd1	cyclin D1	NM_171992	-1.85283	-1.37001	-2.10231
1373658_at	315298	Racgap1	Rac GTPase-activating protein 1	NM_001108112	-3.17208	-1.15641	-2.11498
1382454_at	246759	Cxcl9	chemokine (C-X-C motif) ligand 9	NM_145672	6.4349	-1.54832	-2.12014
1374449_at	297594	Cdca3	cell division cycle associated 3	NM_001007648	-2.86958	-1.32427	-2.12672
1371150_at	58919	Ccnd1	cyclin D1	NM_171992	-2.10434	-1.54236	-2.13222
1379411_at	100911353	LOC100911353	uncharacterized LOC100911353	XM_003748847	-2.17882	-1.41975	-2.15273
1383075_at	58919	Ccnd1	cyclin D1	NM_171992	-2.09005	-1.41166	-2.20469
1381206_at	363781	Plcxd2	phosphatidylinositol-specific phospholipase C, X domain containing 2	NM_001134481	1.2372	-1.16472	-2.25023
1379582_a_at	114494	Ccna2	cyclin A2	NM_053702	-2.60423	-1.11626	-2.2661
1390137_at	311325	Traf4af1	TRAF4 associated factor 1	NM_001004264	-3.33962	-1.22059	-2.3198
1388484_at	296368	Ube2c	ubiquitin-conjugating enzyme E2C	NM_001106542	-3.03501	-1.32443	-2.35039
1384068_at	306575	Ckap2	cytoskeleton associated protein 2	NM_001169139	-4.05989	-1.37913	-2.43315
1372923_at	---	---	---	---	-2.23843	-1.11833	-2.46789
1383747_at	361921	Ect2	epithelial cell transforming sequence 2 oncogene	NM_001108547 /// XM_003749256 /// XM_003753559 /// XM_003753560 /// XM_003753561	-4.55755	-1.19382	-2.48708
1373722_at	361308	Kif20a	kinesin family member 20A	NM_001108426	-4.62305	-1.36365	-2.64116
1367776_at	54237	Cdk1	cyclin-dependent kinase 1	NM_019296	-3.90273	-1.2394	-2.72318
1370346_at	25203	Ccnb1	cyclin B1	NM_171991	-4.32435	-1.31155	-2.73325
1370345_at	25203	Ccnb1	cyclin B1	NM_171991	-4.82184	-1.33009	-2.76435
1370294_a_at	64515	Cdc20	cell division cycle 20 homolog (S. cerevisiae)	NM_171993	-4.4955	-1.48275	-2.77768
1389408_at	362720	Rrm2	ribonucleotide reductase M2	NM_001025740	-4.25248	-1.47492	-2.8846
1393848_at	362720	Rrm2	ribonucleotide reductase M2	NM_001025740	-4.64321	-1.37764	-2.90206
1389566_at	363088	Ccnb2	cyclin B2	NM_001009470	-4.06454	-1.34053	-3.0387
1397205_at	100364391 /// 299131 /// 690226	Dhrs7 /// LOC100364391 /// LOC690226	dehydrogenase/reductase (SDR family) member 7 /// dehydrogenase/reductase (SDR family)	NM_001013098 /// XM_001073741 /// XM_002726707	-3.35759	-1.95442	-3.19493
1372685_at	289993	Cdkn3	cyclin-dependent kinase inhibitor 3	NM_001106028	-4.88226	-1.43146	-3.54763

## Sheet: Cr Day 1 gene list
Probeset ID	Entrez Gene	Gene Symbol	Gene Title	RefSeq Transcript ID	Fold-Change(1 vs. 0)	Fold-Change(3 vs. 0)	Fold-Change(7 vs. 0)
1391106_at	---	---	---	---	6.35233	1.75272	1.32579
1381940_at	---	---	---	---	3.52282	1.35965	1.29471
1385132_at	---	---	---	---	3.4916	-1.04028	1.03714
1384449_at	---	---	---	---	3.00367	1.14064	1.04854
1396236_at	---	---	---	---	2.99013	1.00355	-1.05494
1376098_a_at	---	---	---	---	2.89386	1.32348	-1.08147
1377671_at	---	---	---	---	2.83679	1.03192	-1.08973
1372750_at	---	---	---	---	2.7796	1.13067	1.04565
1384087_at	---	---	---	---	2.74798	1.37558	-1.00349
1383585_s_at	---	---	---	---	2.63812	1.2661	-1.20926
1375612_at	---	---	---	---	2.59729	1.04399	1.08792
1395881_at	---	---	---	---	2.59124	1.19118	1.05951
1380306_at	---	---	---	---	2.37448	-1.59196	-1.22342
1382730_at	---	---	---	---	2.36565	-1.16479	1.02375
1375422_at	---	---	---	---	2.33607	1.54854	1.07144
1372104_at	---	---	---	---	2.31258	1.45571	1.28152
1395079_at	---	---	---	---	2.2881	1.10036	1.05168
1386186_s_at	---	---	---	---	2.28053	-1.05104	1.01562
1383889_at	---	---	---	---	2.2648	1.46022	1.07307
1392613_at	---	---	---	---	2.25485	-1.25825	-1.3426
1373035_at	---	---	---	---	2.24707	1.10581	-1.00092
1390659_at	---	---	---	---	2.24391	1.3885	1.20384
1395557_at	---	---	---	---	2.24112	1.07163	1.14469
1384899_at	---	---	---	---	2.20622	1.21133	-1.09131
1379768_at	---	---	---	---	2.19573	1.06318	-1.06873
1376076_at	---	---	---	---	2.18591	1.32151	1.24976
1380365_at	---	---	---	---	2.12312	1.12997	1.18151
1374713_at	---	---	---	---	2.11899	1.28157	1.29438
1391809_at	---	---	---	---	2.11175	1.34583	1.29449
1375054_at	---	---	---	---	2.06177	1.21493	-1.04752
1388986_at	---	---	---	---	2.04022	1.28057	-1.03516
1388900_at	---	---	---	---	2.00554	1.35388	1.09114
1374610_at	---	---	---	---	1.99975	-1.32556	-1.157
1379945_at	---	---	---	---	1.97416	1.20076	1.03091
1374529_at	---	---	---	---	1.973	1.19278	-1.06593
1393119_at	---	---	---	---	1.9553	1.10618	1.0952
1380740_at	---	---	---	---	1.94787	1.22028	-1.0921
1375388_at	---	---	---	---	1.93723	1.17999	-1.00292
1386466_at	---	---	---	---	1.93633	-1.167	-1.07366
1372354_at	---	---	---	---	1.93352	1.14254	1.0732
1397540_at	---	---	---	---	1.8746	-1.0498	-1.10077
1374935_at	---	---	---	---	1.86347	1.07598	1.23238
1377103_at	---	---	---	---	1.85403	1.28724	-1.0767
1392702_at	---	---	---	---	1.85284	-1.07858	1.17075
1372911_at	---	---	---	---	1.84113	1.01524	-1.06914
1376816_at	---	---	---	---	1.83867	1.00708	1.02729
1397584_at	---	---	---	---	1.82268	-1.04264	1.00385
1383978_at	---	---	---	---	1.81733	1.32287	1.01062
1395733_at	---	---	---	---	1.8051	1.15473	-1.00317
1377045_at	---	---	---	---	-1.80304	-1.30168	-1.07207
1376785_at	---	---	---	---	-1.80931	-1.06704	1.03238
1374765_at	---	---	---	---	-1.81649	1.01139	-1.01476
1398411_at	---	---	---	---	-1.81663	1.0003	-1.00395
1379274_at	---	---	---	---	-1.82803	-1.01655	1.09414
1393261_at	---	---	---	---	-1.82811	1.08909	1.04243
1382599_at	---	---	---	---	-1.8286	-1.09401	-1.1144
1389256_at	---	---	---	---	-1.82961	-1.0941	-1.00415
1395819_at	---	---	---	---	-1.83773	-1.46484	-1.04214
1392637_at	---	---	---	---	-1.83784	1.12346	-1.10036
1389075_at	---	---	---	---	-1.83887	-1.12238	-1.01787
1377183_at	---	---	---	---	-1.84232	-1.1115	-1.02904
1375647_at	---	---	---	---	-1.8431	-1.17273	1.06271
1383148_at	---	---	---	---	-1.84664	-1.07484	-1.01799
1374432_at	---	---	---	---	-1.84782	-1.04043	1.08329
1374709_at	---	---	---	---	-1.85098	-1.3452	-1.09187
1377884_at	---	---	---	---	-1.85465	-1.05663	-1.08853
1389491_at	---	---	---	---	-1.8572	-1.09135	-1.09975
1391981_at	---	---	---	---	-1.86541	-1.17765	1.04153
1378556_at	---	---	---	---	-1.86548	-1.16356	-1.01585
1391885_at	---	---	---	---	-1.86807	-1.15789	1.05417
1392416_at	---	---	---	---	-1.86939	-1.56594	-1.39679
1394956_at	---	---	---	---	-1.87377	-1.00441	-1.26913
1384035_at	---	---	---	---	-1.87556	1.30075	1.11512
1383162_at	---	---	---	---	-1.88382	1.03334	1.09822
1396155_at	---	---	---	---	-1.89021	-1.42886	1.33653
1379076_at	---	---	---	---	-1.89133	-1.34503	1.09645
1382490_at	---	---	---	---	-1.90505	-1.03106	-1.07162
1382232_at	---	---	---	---	-1.91117	-1.07561	-1.12495
1373079_at	---	---	---	---	-1.91201	-1.2016	-1.01796
1397698_at	---	---	---	---	-1.91282	-1.11272	-1.02678
1376683_at	---	---	---	---	-1.91546	-1.10064	1.01352
1383064_at	---	---	---	---	-1.91614	-1.06017	1.02435
1390795_at	---	---	---	---	-1.92089	-1.03969	1.03403
1389161_at	---	---	---	---	-1.92315	-1.0991	1.02451
1398233_at	---	---	---	---	-1.94837	-1.25225	1.02245
1373892_at	---	---	---	---	-1.96093	-1.07322	1.00323
1380024_at	---	---	---	---	-1.96206	-1.22267	1.0185
1375708_at	---	---	---	---	-1.96518	-1.21637	-1.06969
1375782_at	---	---	---	---	-1.96613	1.23561	-1.22873
1392713_a_at	---	---	---	---	-1.96664	-1.21373	-1.17195
1383795_at	---	---	---	---	-1.98325	-1.04341	1.04696
1378828_at	---	---	---	---	-2.0074	-1.36683	1.46839
1380115_at	---	---	---	---	-2.00977	-1.06106	-1.15603
1383923_at	---	---	---	---	-2.02114	-1.05405	-1.00483
1374060_at	---	---	---	---	-2.0248	-1.25556	-1.02139
1397004_at	---	---	---	---	-2.0281	-1.53362	-1.58514
1384841_at	---	---	---	---	-2.06479	1.022	1.04736
1373110_at	---	---	---	---	-2.06506	-1.35995	-1.10548
1384080_at	---	---	---	---	-2.0684	1.01474	-1.24538
1390203_at	---	---	---	---	-2.0727	-1.15609	-1.04623
1378334_a_at	---	---	---	---	-2.08705	1.00882	-1.12183
1375562_at	---	---	---	---	-2.14849	-1.07513	-1.04312
1383640_at	---	---	---	---	-2.2017	-1.03334	1.0016
1380251_at	---	---	---	---	-2.20408	-1.10613	1.17484
1374531_at	---	---	---	---	-2.20713	-1.1998	1.04692
1389371_at	---	---	---	---	-2.23039	-1.09292	-1.33792
1380865_at	---	---	---	---	-2.24288	1.12281	1.06021
1377013_at	---	---	---	---	-2.2599	-1.07792	-1.07988
1374870_at	---	---	---	---	-2.26158	-1.25499	-1.0957
1371332_at	---	---	---	---	-2.27294	1.05265	-1.02042
1379900_at	---	---	---	---	-2.28063	-1.08169	1.06192
1389678_at	---	---	---	---	-2.31843	-1.31893	-1.09931
1374131_at	---	---	---	---	-2.32584	-1.12966	-1.01355
1375043_at	---	---	---	---	-2.34658	1.01106	-1.64526
1382404_at	---	---	---	---	-2.36933	-1.14485	-1.0621
1383604_at	---	---	---	---	-2.39503	-1.0884	-1.0778
1382270_at	---	---	---	---	-2.41131	1.02403	1.05047
1373778_at	---	---	---	---	-2.4297	-1.17713	-1.02233
1378960_at	---	---	---	---	-2.47194	1.24526	-1.43649
1397810_at	---	---	---	---	-2.47602	-1.24471	1.07441
1382795_at	---	---	---	---	-2.49289	-1.27268	-1.17602
1378029_at	---	---	---	---	-2.5017	-1.17925	1.01804
1374493_at	---	---	---	---	-2.56288	-1.37435	-1.24551
1384510_at	---	---	---	---	-2.58439	-1.01646	1.01485
1396545_at	---	---	---	---	-2.62572	1.06212	-1.16291
1380351_at	---	---	---	---	-2.63294	-1.24163	1.1019
1398468_at	---	---	---	---	-2.63535	-1.04613	-1.05993
1381074_at	---	---	---	---	-2.64992	-1.14263	-1.07425
1375856_at	---	---	---	---	-2.66214	-1.15386	-1.085
1374251_at	---	---	---	---	-2.69925	-1.03361	-1.04324
1395536_at	---	---	---	---	-2.76859	-1.22513	-1.19915
1380125_at	---	---	---	---	-2.78307	1.04951	-1.03059
1381428_a_at	---	---	---	---	-2.8916	-1.2415	-1.05193
1394551_at	---	---	---	---	-2.98688	-1.15806	-1.09855
1383486_at	---	---	---	---	-3.05385	-1.01647	-1.0421
1391056_at	---	---	---	---	-3.13519	-1.20919	-1.17536
1381121_at	---	---	---	---	-3.2874	1.11553	-1.60616
1377015_at	---	---	---	---	-3.43167	-1.54564	-1.23797
1384225_at	---	---	---	---	-4.63599	-1.85287	-1.06633
1393831_at	---	---	---	---	-5.07296	1.11611	-1.33513
1393508_at	---	---	---	---	-6.2457	-1.0529	-1.12894
1369492_at	57300	Aadac	arylacetamide deacetylase (esterase)	NM_020538	-2.20514	-1.02817	1.00474
1369799_at	81632	Abat	4-aminobutyrate aminotransferase	NM_031003	-2.49377	-1.06116	1.0246
1390783_at	303638	Abca8a	ATP-binding cassette, subfamily A (ABC1), member 8a	XM_001081603 /// XM_221100	-1.92005	-1.04265	-1.03336
1368769_at	83569	Abcb11	ATP-binding cassette, subfamily B (MDR/TAP), member 11	NM_031760	-1.92439	-1.08293	1.05816
1370583_s_at	170913 /// 24646	Abcb1a /// Abcb1b	ATP-binding cassette, sub-family B (MDR/TAP), member 1A /// ATP-binding cassette, subfa	NM_012623 /// NM_133401	6.8051	1.3161	1.1368
1368452_at	81642	Abcc6	ATP-binding cassette, subfamily C (CFTR/MRP), member 6	NM_031013	-2.05212	-1.13153	-1.05318
1369632_a_at	25559	Abcc8	ATP-binding cassette, subfamily C (CFTR/MRP), member 8	NM_013039	-2.29688	1.26362	-1.08496
1369455_at	114628	Abcg5	ATP-binding cassette, subfamily G (WHITE), member 5	NM_053754	-2.21865	-1.32876	-1.53578
1391570_at	307395	Ablim3	actin binding LIM protein family, member 3	NM_001191698	2.44036	1.09643	1.29817
1390255_at	307395	Ablim3	actin binding LIM protein family, member 3	NM_001191698	2.32012	1.00696	1.01877
1389757_at	304500	Acad10	acyl-CoA dehydrogenase family, member 10	NM_001134537	-2.13428	1.10653	1.06842
1369526_at	25618	Acadsb	acyl-CoA dehydrogenase, short/branched chain	NM_013084	-2.09572	1.01689	1.25697
1367854_at	24159	Acly	ATP citrate lyase	NM_001111095 /// NM_016987	-1.84788	-1.18892	-1.33919
1379262_at	302640	Acot9	acyl-CoA thioesterase 9	NM_001013960	2.20712	1.2725	1.24533
1370436_at	246263	Acsm2a	acyl-CoA synthetase medium-chain family member 2A	NM_144748	-3.50139	-1.19967	1.22784
1375944_at	311569	Acss2	acyl-CoA synthetase short-chain family member 2	NM_001107793	-1.90322	-1.12385	-1.22409
1383418_at	360638	Adam11	ADAM metallopeptidase domain 11	NM_001108300	-2.82636	-1.04409	-1.61958
1392754_at	499285	Adam8	ADAM metallopeptidase domain 8	XM_001056204 /// XM_574584	1.9966	1.06422	1.05666
1369863_at	100145871 /// 29646	Adh4 /// Adh5	alcohol dehydrogenase 4 (class II), pi polypeptide /// alcohol dehydrogenase 5 (class I	NM_001126120 /// NM_017270	2.66947	1.63022	1.87717
1384073_at	362474	Adhfe1	alcohol dehydrogenase, iron containing, 1	NM_001025423	-1.8424	-1.20261	-1.05095
1389548_at	362474	Adhfe1	alcohol dehydrogenase, iron containing, 1	NM_001025423	-2.2441	-1.18585	-1.05313
1387395_at	29316	Adora2b	adenosine A2B receptor	NM_017161	-1.93062	-1.19913	-1.0202
1368574_at	24173	Adra1b	adrenergic, alpha-1B-, receptor	NM_016991	-1.98509	-1.16739	-1.05937
1383491_at	361594	Aen	apoptosis enhancing nuclease	NM_001108487	2.52366	1.14424	1.10465
1384997_at	361594	Aen	apoptosis enhancing nuclease	NM_001108487	2.20219	1.14412	1.0994
1381574_at	362732	Agmo	alkylglycerol monooxygenase	NM_001135899	-2.04689	-1.09357	-1.01525
1368659_at	83784	Agxt2	alanine-glyoxylate aminotransferase 2	NM_031835	-1.93305	1.05674	-1.04024
1374279_at	114632	Aimp1	aminoacyl tRNA synthetase complex-interacting multifunctional protein 1	NM_053757	2.05052	1.23966	1.03644
1379810_at	114632	Aimp1	aminoacyl tRNA synthetase complex-interacting multifunctional protein 1	NM_053757	2.04202	1.14665	1.01364
1371498_at	288480	Aimp2	aminoacyl tRNA synthetase complex-interacting multifunctional protein 2	NM_001037348	1.93453	1.00288	1.08758
1373122_at	85265	Ajuba	ajuba LIM protein	NM_053503	1.96915	1.46775	1.14748
1387493_at	171026	Akap5	A kinase (PRKA) anchor protein 5	NM_133515	-2.19534	1.03015	1.1764
1393902_at	307092	Akr1c1	aldo-keto reductase family 1, member C1 (dihydrodiol dehydrogenase 1; 20-alpha (3-alpha	NM_001033697	-2.53773	-1.34208	1.00235
1387958_at	171516	Akr1c3	aldo-keto reductase family 1, member C3 (3-alpha hydroxysteroid dehydrogenase, type II)	NM_138510	-1.82741	1.18789	1.01642
1368121_at	26760	Akr7a3	aldo-keto reductase family 7, member A3 (aflatoxin aldehyde reductase)	NM_013215	3.25455	1.49684	1.46812
1387022_at	24188	Aldh1a1	aldehyde dehydrogenase 1 family, member A1	NM_022407	3.41945	1.85152	1.33858
1368718_at	29651	Aldh1a7	aldehyde dehydrogenase family 1, subfamily A7	NM_017272 /// XM_003749081 /// XM_003753389	3.98223	-1.26945	-1.2451
1383472_at	298079	Aldh1b1	aldehyde dehydrogenase 1 family, member B1	NM_001011975	-3.55487	1.02792	-1.16945
1368378_at	64392	Aldh1l1	aldehyde dehydrogenase 1 family, member L1	NM_022547	-1.93377	-1.07196	-1.09484
1379400_at	299699	Aldh1l2	aldehyde dehydrogenase 1 family, member L2	NM_001191778	-2.17279	-1.07226	1.06903
1368814_at	81708	Aldh6a1	aldehyde dehydrogenase 6 family, member A1	NM_031057	-1.86065	1.0743	1.11209
1367617_at	24189	Aldoa	aldolase A, fructose-bisphosphate	NM_001177305 /// NM_012495	1.89347	1.09219	1.02553
1380448_at	362766	Alkbh	alkB, alkylation repair homolog (E. coli)	NM_001108718	1.81048	1.44211	1.08724
1367584_at	56611	Anxa2	annexin A2	NM_019905	2.79902	1.41081	1.28036
1368143_at	155423	Anxa7	annexin A7	NM_130416	2.46831	1.21845	1.22614
1386910_a_at	79116	Apex1	APEX nuclease (multifunctional DNA repair enzyme) 1	NM_024148	2.29876	1.17548	1.06658
1393826_at	304603	Apon	apolipoprotein N	NM_001009385	-2.4611	1.07159	1.0156
1392590_at	305156	Arhgap24	Rho GTPase activating protein 24	NM_001012032	-1.80019	-1.24329	-1.08739
1392038_at	293551	Arl6ip1	ADP-ribosylation factor-like 6 interacting protein 1	NM_198737	1.86182	1.09637	-1.0027
1394318_at	60336	Arpp19	CAMP-regulated phosphoprotein 19	NM_031660	2.18763	1.19314	1.28853
1383586_at	60336	Arpp19	CAMP-regulated phosphoprotein 19	NM_031660	1.86316	1.03872	1.13579
1387077_at	100360828 /// 60336	Arpp19 /// LOC100360828	cAMP-regulated phosphoprotein 19 /// cAMP-regulated phosphoprotein 19-like	NM_031660 /// XM_002727104 /// XM_002729972	2.08505	1.05543	1.08322
1382330_at	362719	Asap2	ArfGAP with SH3 domain, ankyrin repeat and PH domain 2	NM_001108704 /// XM_003750139 /// XM_003754195	-1.86617	-1.01562	-1.00832
1387925_at	25612	Asns	asparagine synthetase	NM_013079	2.27488	2.17133	1.93819
1370964_at	25698	Ass1	argininosuccinate synthase 1	NM_013157	-1.80365	-1.09619	-1.06786
1369268_at	25389	Atf3	activating transcription factor 3	NM_012912	2.57413	1.74447	-1.04413
1391211_at	317599	Atp11c-ps1	ATPase, class VI, type 11C, pseudogene 1	XM_002727689 /// XM_002730305	-1.84095	1.05166	1.05345
1368698_at	24215	Atp2b2	ATPase, Ca++ transporting, plasma membrane 2	NM_012508	-1.81312	1.02165	-1.01845
1388325_at	299159	Atp6v1d	ATPase, H+ transporting, lysosomal V1 subunit D	NM_199386	2.0587	-1.02038	1.06144
1388038_at	83526	Atrn	attractin	NM_031351	-1.99045	-1.06186	-1.03429
1371073_at	24390	B4galt1	UDP-Gal:betaGlcNAc beta 1,4- galactosyltransferase, polypeptide 1	NM_053287	1.99245	1.08334	-1.0866
1371537_at	362275	B4galt5	UDP-Gal:betaGlcNAc beta 1,4-galactosyltransferase, polypeptide 5	NM_001108608	2.21668	1.21766	1.58931
1369122_at	24887 /// 681314 /// 688201	Bax /// LOC681314 /// LOC688201	Bcl2-associated X protein /// similar to BAX protein, cytoplasmic isoform delta /// sim	NM_017059 /// XM_001060981 /// XM_001081479 /// XM_003752385	2.02632	-1.03027	-1.04316
1369546_at	64564	Bbox1	butyrobetaine (gamma), 2-oxoglutarate dioxygenase (gamma-butyrobetaine hydroxylase) 1	NM_022629	-1.95177	-1.02636	1.02564
1391293_at	64564	Bbox1	butyrobetaine (gamma), 2-oxoglutarate dioxygenase (gamma-butyrobetaine hydroxylase) 1	NM_022629	-2.32876	-1.06607	-1.05141
1368482_at	170929	Bcl2a1d	BCL2-related protein A1d	NM_133416	1.84316	1.15917	-1.04418
1398482_at	680611	Bcl3	B-cell CLL/lymphoma 3	NM_001109422	2.32967	-1.09188	-1.21469
1381804_at	360551	Bcl6b	B-cell CLL/lymphoma 6, member B	NM_001108279	-1.85554	-1.13844	1.01044
1387212_at	25334	Bhlha15	basic helix-loop-helix family, member a15	NM_012863	2.28118	1.38606	1.17204
1387665_at	100363143 /// 81508	Bhmt /// LOC100363143	betaine-homocysteine S-methyltransferase /// betaine--homocysteine S-methyltransferase	NM_030850 /// XM_002725103 /// XM_002728268	-2.40747	-1.31478	-1.0302
1369902_at	246142	Bmf	Bcl2 modifying factor	NM_139258	-2.74038	-1.13847	-1.01488
1392910_at	300050	Bop1	block of proliferation 1	NM_001024250	1.93102	1.02384	1.00362
1388617_at	361239	Bphl	biphenyl hydrolase-like (serine hydrolase)	NM_001037206	-2.40785	-1.05824	1.07886
1389569_at	294799	Brix1	BRX1, biogenesis of ribosomes, homolog (S. cerevisiae)	NM_001029915	2.28479	1.25964	1.10192
1390873_at	314675	Btbd11	BTB (POZ) domain containing 11	NM_001108078 /// XM_003750303 /// XM_003754289	-2.23758	1.01524	-1.10723
1386995_at	29619	Btg2	BTG family, member 2	NM_017259	2.84016	1.46127	-1.09144
1386994_at	29619	Btg2	BTG family, member 2	NM_017259	2.11906	1.45827	-1.09413
1368072_at	54230	Btg3	BTG family, member 3	NM_019290	2.95697	1.19335	1.29884
1398784_at	29681	C1qbp	complement component 1, q subcomponent binding protein	NM_019259	1.80378	1.04141	1.09994
1390165_at	304055	C2cd2	C2 calcium-dependent domain containing 2	NM_199391	-2.03838	-1.12609	-1.0643
1369086_a_at	29716	Cacna1d	calcium channel, voltage-dependent, L type, alpha 1D subunit	NM_017298	-1.94797	-1.01582	-1.13845
1390865_at	312166	Cadps2	Ca++-dependent secretion activator 2	XM_001060172 /// XM_002726331 /// XM_002729291 /// XM_003749705 /// XM_003749706 /// XM	-2.26096	-1.27653	1.01636
1388460_at	297339	Capg	capping protein (actin filament), gelsolin-like	NM_001013086	2.0368	-1.00836	-1.0659
1372374_at	310218	Car1	carbonic anhydrase 1	NM_001107660	-2.16093	-1.2789	-1.26632
1386977_at	54232	Car3	carbonic anhydrase 3	NM_019292	-2.09997	1.05462	-1.03747
1387609_at	54233	Car5a	carbonic anhydrase 5a, mitochondrial	NM_019293	-2.78517	1.10981	-1.01457
1398431_at	297814	Car8	carbonic anhydrase 8	NM_001009662	2.22859	1.20438	-1.0114
1392847_at	314028	Cbll1	Cas-Br-M (murine) ecotropic retroviral transforming sequence-like 1	NM_001108018	2.29279	1.28522	1.02988
1393952_at	291530	Ccdc68	coiled-coil domain containing 68	NM_001077667	2.67788	1.17158	1.16305
1375551_at	293738	Ccdc86	coiled-coil domain containing 86	NM_001006974	2.12634	1.14946	1.02394
1378958_at	293738	Ccdc86	coiled-coil domain containing 86	NM_001006974	2.01356	1.00694	-1.10227
1385269_s_at	304743	Ccdc93	coiled-coil domain containing 93	NM_001024997	1.91861	1.24735	1.02601
1376850_a_at	362505	Ccl27	chemokine (C-C motif) ligand 27	NM_001108660	-1.8129	1.08169	1.06126
1383075_at	58919	Ccnd1	cyclin D1	NM_171992	1.94115	1.13666	1.26355
1371150_at	58919	Ccnd1	cyclin D1	NM_171992	1.88657	1.09586	1.22836
1367764_at	25405	Ccng1	cyclin G1	NM_012923	2.76801	1.00713	1.00604
1371953_at	29157	Ccng2	cyclin G2	NM_001105725	-1.92935	-1.12143	1.11868
1371418_at	299809	Cct2	chaperonin containing TCP1, subunit 2 (beta)	NM_001005905	2.09023	1.04149	1.02965
1371403_at	295230	Cct3	chaperonin containing Tcp1, subunit 3 (gamma)	NM_199091	1.81871	-1.03709	1.01758
1395508_at	294864	Cct5	chaperonin containing Tcp1, subunit 5 (epsilon)	NM_001004078	2.02774	1.02058	1.09089
1376570_at	294864	Cct5	chaperonin containing Tcp1, subunit 5 (epsilon)	NM_001004078	1.95919	-1.00641	1.05235
1398960_at	288620	Cct6a	chaperonin containing Tcp1, subunit 6A (zeta 1)	NM_001033684	1.82251	-1.00204	1.01517
1371641_at	297406	Cct7	chaperonin containing Tcp1, subunit 7 (eta)	NM_001106603	1.91121	1.03263	1.0477
1392918_at	288305	Cct8	chaperonin containing Tcp1, subunit 8 (theta)	NM_001105897	1.8889	1.03601	1.03763
1374198_at	315716	Cd276	Cd276 molecule	NM_182824	1.81282	1.46297	1.08604
1385676_at	293505	Cd2bp2	Cd2 (cytoplasmic tail) binding protein 2	NM_001106297	1.8128	1.08466	1.11148
1376866_at	680493	Cd3eap	CD3e molecule, epsilon associated protein	NM_001109416	1.87109	1.35249	1.11795
1374540_at	311742	Cdca7	cell division cycle associated 7	NM_001025693	1.94666	1.10966	1.0848
1387391_at	114851	Cdkn1a	cyclin-dependent kinase inhibitor 1A	NM_080782	2.87468	1.21267	1.00477
1388674_at	114851	Cdkn1a	cyclin-dependent kinase inhibitor 1A	NM_080782	2.87235	1.23202	-1.00736
1374139_at	308958	Cdr2	cerebellar degeneration-related 2	NM_001025682	1.99762	1.03222	1.02241
1377967_at	292071	Cdt1	chromatin licensing and DNA replication factor 1	NM_001106192	2.29196	1.00283	1.16577
1383028_at	315970	Cdv3	carnitine deficiency-associated gene expressed in ventricle 3 homolog (mouse)	NM_001014097	2.34901	1.09028	1.035
1368813_at	25695	Cebpd	CCAAT/enhancer binding protein (C/EBP), delta	NM_013154	1.93248	1.01481	-1.11792
1374842_at	362686	Cebpz	CCAAT/enhancer binding protein zeta	NM_001108701	2.01243	1.21603	1.05131
1370363_at	113902 /// 291863	Ces1d /// LOC291863	carboxylesterase 1D /// carboxylesterase-like	NM_001013889 /// NM_133295	-2.10526	-1.07932	-1.27667
1370184_at	29271 /// 688430	Cfl1 /// LOC688430	cofilin 1, non-muscle /// similar to Cofilin-1 (Cofilin, non-muscle isoform)	NM_017147 /// XM_001067293 /// XM_002727135	1.95088	1.01869	1.04073
1370361_at	245918	Cgref1	cell growth regulator with EF hand domain 1	NM_139087	2.19422	1.15676	1.07236
1383160_at	315447	Chordc1	cysteine and histidine-rich domain (CHORD)-containing 1	NM_001108128	2.06597	1.04279	1.00571
1372062_at	299334	Cinp	cyclin-dependent kinase 2-interacting protein	NM_001106758	1.93186	1.36623	1.11962
1389577_at	291987	Cirh1a	cirrhosis, autosomal recessive 1A (cirhin)	NM_001009640	1.87548	1.1243	1.07071
1367601_at	114490	Cited2	Cbp/p300-interacting transactivator, with Glu/Asp-rich carboxy-terminal domain, 2	NM_053698	-1.81377	-1.15579	-1.19187
1367602_at	114490	Cited2	Cbp/p300-interacting transactivator, with Glu/Asp-rich carboxy-terminal domain, 2	NM_053698	-1.8828	-1.19117	-1.13752
1393147_at	308016	Clca5	chloride channel calcium activated 5	NM_001107450	-2.19909	-1.60152	-1.07188
1374705_at	363457	Col4a5	collagen, type IV, alpha 5	XM_001055156 /// XM_343778	-2.1829	-1.01336	1.07861
1390281_a_at	362810	Coq10a	coenzyme Q10 homolog A (S. cerevisiae)	NM_001108727	-2.54664	-1.08241	1.02567
1369964_at	155151	Coro1a	coronin, actin binding protein 1A	NM_130411	1.83702	1.15535	-1.15289
1388229_a_at	100911784 /// 297572 /// 497794	Cpamd8 /// LOC100911784 /// Mug1	C3 and PZP-like, alpha-2-macroglobulin domain containing 8 /// murinoglobulin-1-like //	NM_023103 /// XM_001060284 /// XM_003749830 /// XM_003749832 /// XM_213006	-2.49736	1.20544	1.23542
1386946_at	25757	Cpt1a	carnitine palmitoyltransferase 1a, liver	NM_031559	2.32437	1.13252	1.01342
1367836_at	25757	Cpt1a	carnitine palmitoyltransferase 1a, liver	NM_031559	2.01172	1.12667	1.11329
1369738_s_at	25620	Crem	cAMP responsive element modulator	NM_001110860 /// NM_013086 /// NM_017334	-1.82747	1.09012	1.00225
1393550_at	25620	Crem	cAMP responsive element modulator	NM_001110860 /// NM_013086 /// NM_017334	-2.26698	1.0601	-1.18589
1378925_at	25620	Crem	cAMP responsive element modulator	NM_001110860 /// NM_013086 /// NM_017334	-2.28376	1.06069	-1.13522
1369737_at	25620	Crem	cAMP responsive element modulator	NM_001110860 /// NM_013086 /// NM_017334	-2.50632	1.16393	-1.08876
1370282_at	29317	Csrp2	cysteine and glycine-rich protein 2	NM_177425	1.86189	1.14734	1.175
1384935_at	362178	Cstf3	cleavage stimulation factor, 3' pre-RNA, subunit 3, 77kDa	NM_001077672	2.11582	1.1618	1.01547
1390692_at	313560	Ctps	CTP synthase	NM_001134873	2.58032	1.22884	1.06072
1384816_at	89843	Cxadr	coxsackie virus and adenovirus receptor	NM_053570	2.30684	1.13193	-1.07881
1387316_at	81503	Cxcl1	chemokine (C-X-C motif) ligand 1 (melanoma growth stimulating activity, alpha)	NM_030845	4.35835	-2.1626	-2.38734
1387655_at	24772	Cxcl12	chemokine (C-X-C motif) ligand 12	NM_001033882 /// NM_001033883 /// NM_022177	-1.97707	-1.0267	1.01076
1398390_at	498335	Cxcl13	chemokine (C-X-C motif) ligand 13	NM_001017496	-2.00563	1.07922	-1.44045
1398383_at	303601	Cyb561	cytochrome b-561	NM_001107056	2.01111	1.162	1.10771
1387123_at	25146	Cyp17a1	cytochrome P450, family 17, subfamily a, polypeptide 1	NM_012753	2.05551	2.06793	-1.00659
1387511_at	24894	Cyp2a1	cytochrome P450, family 2, subfamily a, polypeptide 1	NM_012692	-1.9092	-1.13965	-1.08145
1369275_s_at	24894 /// 24895	Cyp2a1 /// Cyp2a2	cytochrome P450, family 2, subfamily a, polypeptide 1 /// cytochrome P450, family 2, su	NM_012692 /// NM_012693	-2.07948	-1.11785	-1.1163
1369424_at	24895	Cyp2a2	cytochrome P450, family 2, subfamily a, polypeptide 2	NM_012693	-2.19609	-1.07734	-1.09906
1371076_at	100362704 /// 24300 /// 361523	Cyp2b1 /// Cyp2b2 /// LOC100362704	cytochrome P450, family 2, subfamily b, polypeptide 1 /// cytochrome P450, family 2, su	NM_001134844 /// NM_001198676 /// XM_002729987	-2.21663	1.18786	-1.23998
1370496_at	24303	Cyp2d3	cytochrome P450, family 2, subfamily d, polypeptide 3	NM_173093	-2.27347	-1.11132	-1.0383
1370329_at	171522	Cyp2d4	cytochrome P450, family 2, subfamily d, polypeptide 4	NM_138515	-1.82501	-1.21364	-1.03304
1387913_at	171522	Cyp2d4	cytochrome P450, family 2, subfamily d, polypeptide 4	NM_138515	-2.81641	-1.5283	-1.1362
1368265_at	171380	Cyp2t1	cytochrome P450, family 2, subfamily t, polypeptide 1	NM_134369	-1.91612	-1.28041	-1.05395
1398710_at	310848	Cyp2u1	cytochrome P450, family 2, subfamily u, polypeptide 1	NM_001024779	-1.98665	-1.22195	-1.07025
1370387_at	171352	Cyp3a9	cytochrome P450, family 3, subfamily a, polypeptide 9	NM_147206	-3.0565	-3.51603	-1.16621
1368607_at	266674	Cyp4a8	cytochrome P450, family 4, subfamily a, polypeptide 8	NM_031605	-1.87198	-1.34723	-1.24843
1387973_at	286904	Cyp4f4	cytochrome P450, family 4, subfamily f, polypeptide 4	NM_173123	-2.66866	-1.07238	-1.04432
1370889_at	266761	Cyp4v3	cytochrome P450, family 4, subfamily v, polypeptide 3	NM_001135600	-3.15904	-1.39523	-1.09666
1368435_at	81924	Cyp8b1	cytochrome P450, family 8, subfamily b, polypeptide 1	NM_031241	-3.1783	1.33008	-1.09567
1369491_at	114027	Dao	D-amino-acid oxidase	NM_053626	-1.83717	1.01904	-1.08596
1367909_at	171408	Dcxr	dicarbonyl L-xylulose reductase	NM_134387	-1.80323	-1.12573	-1.05499
1375317_at	24311	Ddc	dopa decarboxylase (aromatic L-amino acid decarboxylase)	NM_012545	-1.87001	-1.15975	-1.08287
1368064_a_at	24311	Ddc	dopa decarboxylase (aromatic L-amino acid decarboxylase)	NM_012545	-3.81353	-1.00967	-1.06037
1397508_at	308490	Ddx18	DEAD (Asp-Glu-Ala-Asp) box polypeptide 18	NM_001006996	2.41276	1.14163	1.00989
1375901_at	317399	Ddx21	DEAD (Asp-Glu-Ala-Asp) box polypeptide 21	NM_001037201	2.11962	1.15743	-1.02765
1385471_at	362274	Ddx27	DEAD (Asp-Glu-Ala-Asp) box polypeptide 27	NM_001135801	2.27251	1.03094	-1.01765
1387048_at	89827	Ddx39a	DEAD (Asp-Glu-Ala-Asp) box polypeptide 39A	NM_053563	3.09193	-1.03005	-1.07644
1397205_at	100364391 /// 299131 /// 690226	Dhrs7 /// LOC100364391 /// LOC690226	dehydrogenase/reductase (SDR family) member 7 /// dehydrogenase/reductase (SDR family)	NM_001013098 /// XM_001073741 /// XM_002726707	-2.24547	-1.15377	-1.05089
1390172_at	361272	Dhtkd1	dehydrogenase E1 and transketolase domain containing 1	NM_001025720	-1.91795	1.01957	-1.01079
1391427_at	294718	Dimt1	DIM1 dimethyladenosine transferase 1 homolog (S. cerevisiae)	NM_001106408	1.8092	1.20831	1.11525
1368007_at	170568	Dmbt1	deleted in malignant brain tumors 1	NM_022849 /// XM_003748997	2.13514	-1.06816	-1.10747
1370936_at	245961	Dmgdh	dimethylglycine dehydrogenase	NM_139102	-2.10576	-1.14466	-1.02964
1367994_at	81656	Dpyd	dihydropyrimidine dehydrogenase	NM_031027	-3.49378	-1.03669	-1.03825
1389732_at	679937	Dram	damage-regulated autophagy modulator	NM_001173427	2.21389	-1.04385	-1.12006
1368147_at	114856	Dusp1	dual specificity phosphatase 1	NM_053769	-2.90648	1.33339	-1.36578
1368146_at	114856	Dusp1	dual specificity phosphatase 1	NM_053769	-5.45464	1.08435	-1.32227
1386882_at	83462	Dynlt1	dynein light chain Tctex-type 1	NM_031318	2.11622	1.11297	1.11408
1388397_at	114021	Ebna1bp2	EBNA1 binding protein 2	NM_001008721	2.4749	1.08149	1.07051
1388449_at	363241	Eef1b2	eukaryotic translation elongation factor 1 beta 2	NM_001108799	1.80722	-1.00146	1.05172
1388134_at	300033	Eef1d	eukaryotic translation elongation factor 1 delta (guanine nucleotide exchange protein)	NM_001013104	1.80454	1.0426	1.06499
1368325_at	100910178 /// 25313	Egf /// LOC100910178	epidermal growth factor /// pro-epidermal growth factor-like	NM_012842 /// XM_003749222 /// XR_145818	-1.97176	-1.12926	1.00753
1368321_at	24330	Egr1	early growth response 1	NM_012551	1.92209	1.16452	-1.28273
1368283_at	171142	Ehhadh	enoyl-CoA, hydratase/3-hydroxyacyl CoA dehydrogenase	NM_133606	-2.15254	1.0666	-1.0394
1395840_at	317163	Eif1a	eukaryotic translation initiation factor 1A	NM_001008773	2.16767	1.32731	1.1501
1384147_at	317163	Eif1a	eukaryotic translation initiation factor 1A	NM_001008773	1.83708	1.24931	-1.06494
1397892_at	317163	Eif1a	eukaryotic translation initiation factor 1A	NM_001008773	1.82722	1.22985	1.06344
1367713_at	54318	Eif2s1	eukaryotic translation initiation factor 2, subunit 1 alpha	NM_019356	1.9499	1.20338	1.07457
1388568_at	362952	Eif3d	eukaryotic translation initiation factor 3, subunit D	NM_001004283	1.84813	1.14223	1.02125
1371936_at	287436 /// 500654	Eif4a1 /// LOC500654	eukaryotic translation initiation factor 4A1 /// similar to eukaryotic translation init	NM_199372 /// XM_001067281 /// XM_001079567	2.19899	1.08878	1.00645
1388507_at	305506	Eif6	eukaryotic translation initiation factor 6	NM_001037352	1.82708	1.06584	1.01762
1387630_at	171400	Elovl5	ELOVL fatty acid elongase 5	NM_134382	-1.9371	-1.12555	1.04305
1377797_at	312706	Emg1	EMG1 nucleolar protein homolog (S. cerevisiae)	NM_001107888	1.86364	-1.10732	-1.01712
1388666_at	294674	Enc1	ectodermal-neural cortex 1	NM_001003401	3.28102	1.44671	1.48598
1384687_at	294674	Enc1	ectodermal-neural cortex 1	NM_001003401	3.10333	1.24181	1.28365
1368512_a_at	64017	Enpep	glutamyl aminopeptidase	NM_022251	-2.17393	-1.23005	-1.01345
1367905_at	54410	Enpp3	ectonucleotide pyrophosphatase/phosphodiesterase 3	NM_019370	-1.88966	-1.06702	-1.05181
1388199_at	171577	Epcam	epithelial cell adhesion molecule	NM_138541	2.11878	1.29684	1.14499
1394458_at	691484	Eri2	ERI1 exoribonuclease family member 2	NM_001191114	-2.35514	-1.04696	-1.0015
1391220_at	366203	Esf1	ESF1, nucleolar pre-rRNA processing protein, homolog (S. cerevisiae)	NM_001100771	1.82094	1.14454	1.103
1372306_at	292710	Ethe1	ethylmalonic encephalopathy 1	NM_001106234	-2.26166	-1.09929	-1.13107
1385365_at	313610	Extl1	exostoses (multiple)-like 1	NM_001107985	-2.86363	-1.03876	-1.02508
1377472_at	313610	Extl1	exostoses (multiple)-like 1	NM_001107985	-3.14223	1.07762	1.01963
1370875_at	54319	Ezr	ezrin	NM_019357	1.90496	1.07436	-1.2117
1368717_at	100911581 /// 29347	Faah /// LOC100911581	fatty acid amide hydrolase /// fatty-acid amide hydrolase 1-like	NM_024132 /// XM_003750001	-1.83573	-1.04793	1.03009
1369195_at	25598	Fabp2	fatty acid binding protein 2, intestinal	NM_013068	2.37861	1.29086	1.75891
1368271_a_at	79451	Fabp4	fatty acid binding protein 4, adipocyte	NM_053365	2.85134	1.32686	1.9407
1367857_at	84575	Fads1	fatty acid desaturase 1	NM_053445	-2.15389	-1.09599	-1.0776
1368453_at	83512	Fads2	fatty acid desaturase 2	NM_031344	-2.43843	-1.14063	-1.05726
1373647_at	294846 /// 619558	Fam134b /// Zfp622	family with sequence similarity 134, member B /// zinc finger protein 622	NM_001009652 /// NM_001034912	2.23172	1.2304	1.17952
1378493_at	366403	Fam29a	family with sequence similarity 29, member A	XR_005430 /// XR_009629	1.8224	1.06734	1.02039
1393412_at	312159	Fam3c	family with sequence similarity 3, member C	NM_198771	2.1113	1.1984	1.16437
1395983_at	313840	Fam82a1	Family with sequence similarity 82, member A1	NM_001037200	-1.97983	-1.5038	1.00133
1379636_at	313840	Fam82a1	family with sequence similarity 82, member A1	NM_001037200	-2.10723	-1.20264	-1.05447
1384842_s_at	246097	Fas	Fas (TNF receptor superfamily, member 6)	NM_139194	2.38463	1.11736	1.20486
1367707_at	50671	Fasn	fatty acid synthase	NM_017332	-2.11512	-1.35216	-1.23039
1379337_at	301463	Fastkd2	FAST kinase domains 2	NM_001009673	1.92201	1.00802	-1.02482
1388528_at	292747	Fbl	fibrillarin	NM_001025643	2.00959	1.01039	-1.01545
1397182_at	29158 /// 314393	Fbln5 /// Trip11	fibulin 5 /// thyroid hormone receptor interactor 11	NM_001191772 /// NM_019153	1.94453	1.19433	1.14639
1367983_at	84490	Fen1	flap structure-specific endonuclease 1	NM_053430	1.86609	-1.04929	-1.01476
1371258_at	361969	Fga	fibrinogen alpha chain	NM_001008724 /// NM_052797	1.89554	1.06633	-1.06718
1380546_at	298250	Fggy	FGGY carbohydrate kinase domain containing	NM_001013932	-2.99507	-1.1331	-1.06731
1369318_at	60398	Fhit	fragile histidine triad gene	NM_021774	-1.98742	1.00179	1.03385
1380611_at	361810	Fkbp5	FK506 binding protein 5	NM_001012174	1.88814	1.12153	-1.07507
1387053_at	25256	Fmo1	flavin containing monooxygenase 1	NM_012792	-2.36321	-1.08738	-1.20039
1387506_at	25100	Foxa3	forkhead box A3	NM_017077	1.8485	1.15572	1.00759
1374288_at	303608	Ftsj3	FtsJ homolog 3 (E. coli)	NM_001012014	2.5147	1.10805	-1.04036
1383287_at	654496	Fubp1	far upstream element (FUSE) binding protein 1	NM_001037653	2.07335	1.15259	1.03332
1388395_at	289388	G0s2	G0/G1switch 2	NM_001009632	-2.08722	1.03821	1.11992
1386944_a_at	25634	G6pc	glucose-6-phosphatase, catalytic subunit	NM_013098	-2.62644	1.09542	1.324
1370725_a_at	25634	G6pc	glucose-6-phosphatase, catalytic subunit	NM_013098	-3.19353	1.10003	1.47099
1388792_at	291005	Gadd45g	growth arrest and DNA-damage-inducible, gamma	NM_001077640	-2.59119	-1.12207	-2.00408
1374857_at	499709	Gar1	GAR1 ribonucleoprotein homolog (yeast)	NM_001024306	3.28043	1.38642	1.18703
1388641_at	288259	Gart	phosphoribosylglycinamide formyltransferase	NM_001011899	1.9457	1.09276	-1.00793
1373499_at	81714	Gas5	growth arrest specific 5	NR_002704	3.43608	1.25727	1.04812
1392818_at	81714	Gas5	growth arrest specific 5	NR_002704	2.89235	1.17287	1.05956
1368332_at	171164	Gbp2	guanylate binding protein 2, interferon-inducible	NM_133624	2.34514	1.02563	-1.34723
1382325_at	366959	Gcat	glycine C-acetyltransferase	NM_001024277	-1.84298	1.04186	1.00763
1387203_at	25658	Gckr	glucokinase (hexokinase 4) regulator	NM_013120	-1.88398	1.0004	1.01566
1387659_at	83585	Gda	guanine deaminase	NM_031776	1.99036	-1.07316	1.04719
1384102_at	298884	Gen1	Gen homolog 1, endonuclease (Drosophila)	NM_001106717	-1.95207	1.02831	-1.23617
1368924_at	25235	Ghr	growth hormone receptor	NM_017094	-1.91413	1.12244	1.10528
1376231_at	499914	Gins1	GINS complex subunit 1 (Psf1 homolog)	NM_001109207	2.11758	-1.01964	1.07439
1391661_at	79223	Gk	glycerol kinase	NM_024381	-2.12459	1.0108	1.10292
1367870_at	58815	Glrx3	glutaredoxin 3	NM_032614	2.0058	1.04586	1.02071
1370375_at	192268	Gls2	glutaminase 2 (liver, mitochondrial)	NM_138904	-2.64508	1.07498	-1.06242
1387663_at	81661	Gmfb	glia maturation factor, beta	NM_031032	2.59042	1.322	1.08294
1381557_at	309242	Gna14	guanine nucleotide binding protein, alpha 14	NM_001013151	-2.22974	1.23185	-1.1982
1387505_at	25686	Gnai1	guanine nucleotide binding protein (G protein), alpha inhibiting activity polypeptide 1	NM_013145	2.80039	1.31794	1.32543
1373587_at	363143	Gnat1	guanine nucleotide binding protein (G protein), alpha transducing activity polypeptide	NM_001108780	1.92583	-1.01854	-1.05527
1367732_at	24400 /// 294962	Gnb1 /// Gnb4	guanine nucleotide binding protein (G protein), beta polypeptide 1 /// guanine nucleoti	NM_001013910 /// NM_030987	1.80168	1.05622	1.03352
1374804_at	362593	Gnl2	guanine nucleotide binding protein-like 2 (nucleolar)	NM_001025736	1.99986	1.22851	1.07231
1388953_at	290556	Gnl3	guanine nucleotide binding protein-like 3 (nucleolar)	NM_175580	2.16878	1.72089	1.26581
1387672_at	25134	Gnmt	glycine N-methyltransferase	NM_017084	-2.50224	-1.06839	-1.08616
1382186_a_at	295228	Gpatch4	G patch domain containing 4	NM_001024979	2.94634	1.44061	1.29271
1393128_at	295228	Gpatch4	G patch domain containing 4	NM_001024979	2.60417	1.56139	1.20805
1382188_at	295228	Gpatch4	G patch domain containing 4	NM_001024979	2.10446	1.41357	1.0881
1368117_at	64845	Gphn	gephyrin	NM_022865	-1.92515	-1.10622	-1.05809
1368187_at	113955	Gpnmb	glycoprotein (transmembrane) nmb	NM_133298	4.68912	2.31824	1.69804
1387052_at	81670	Gpt	glutamic-pyruvate transaminase (alanine aminotransferase)	NM_031039	-2.74435	1.031	1.12802
1371089_at	494500	Gsta5	glutathione S-transferase Yc2 subunit	NM_001009920 /// NM_001159739	4.02601	1.77152	1.48266
1387023_at	81869	Gstm7	glutathione S-transferase, mu 7	NM_031154	-2.46532	-1.21972	-1.05812
1388526_at	681913	Gstz1	glutathione transferase zeta 1	NM_001109445	-1.95465	-1.01294	-1.03317
1383627_a_at	316123	Gtf2f1	general transcription factor IIF, polypeptide 1	NM_001007711	2.23887	1.05178	1.02162
1393106_x_at	316123	Gtf2f1	general transcription factor IIF, polypeptide 1	NM_001007711	2.08649	1.09725	-1.03772
1370144_at	114300	Gtpbp4	GTP binding protein 4	NM_053689 /// XM_003751715	2.29064	1.37343	1.21094
1368779_a_at	25206	Gucy1b2	guanylate cyclase 1, soluble, beta 2	NM_012770	-1.91363	-1.02826	-1.11849
1369837_at	60671	Gulo	gulonolactone (L-) oxidase	NM_022220	-1.81717	-1.11986	-1.11989
1387725_at	60671	Gulo	gulonolactone (L-) oxidase	NM_022220	-2.07249	-1.19831	-1.06329
1383685_at	361262	Heatr1	HEAT repeat containing 1	NM_001108418	2.22655	1.18912	-1.08593
1374625_at	316626	Hes6	hairy and enhancer of split 6 (Drosophila)	NM_001013179	-2.15268	1.08234	1.0469
1398514_at	360719	Hgd	homogentisate 1, 2-dioxygenase	NM_001012145	-1.92672	-1.06726	-1.05293
1387701_at	24446	Hgf	hepatocyte growth factor	NM_017017	1.96706	1.03121	1.13184
1390021_at	100360950 /// 100364835 /// 100365043 /// 306945 /// 64647 /// 680403 /// 684797	Hist1h2bcl1 /// Hist1h2bh /// Hist1h2bl /// LOC100360950 /// LOC100364835 /// LOC100365043 /// LOC684797	histone cluster 1, H2bc-like 1 /// histone cluster 1, H2bh /// histone cluster 1, H2bl	NM_001107352 /// NM_022647 /// XM_001057044 /// XM_001071972 /// XM_002725268 /// XM_00	-2.10493	1.04491	1.04729
1387872_at	29578	Hnrnpa1	heterogeneous nuclear ribonucleoprotein A1	NM_017248	3.1175	1.06475	1.00357
1377400_at	314830	Hrb2	HIV-1 Rev binding protein 2	NM_001108094	1.89873	1.17761	1.0582
1388850_at	100362895 /// 100365480 /// 299331	Hsp90aa1 /// LOC100362895 /// LOC100365480	heat shock protein 90, alpha (cytosolic), class A member 1 /// heat shock protein 1, al	NM_175761 /// XM_002726595 /// XM_003750029 /// XM_003754100	2.30368	-1.24461	1.04233
1372701_at	100362895 /// 100365480 /// 299331	Hsp90aa1 /// LOC100362895 /// LOC100365480	heat shock protein 90, alpha (cytosolic), class A member 1 /// heat shock protein 1, al	NM_175761 /// XM_002726595 /// XM_003750029 /// XM_003754100	1.83864	-1.13761	-1.00024
1375336_at	301252	Hsp90ab1	heat shock protein 90 alpha (cytosolic), class B member 1	NM_001004082	1.88277	-1.09019	1.00778
1375335_at	301252	Hsp90ab1	heat shock protein 90 alpha (cytosolic), class B member 1	NM_001004082	1.85722	-1.22729	1.00286
1368247_at	24472 /// 294254	Hspa1a /// Hspa1b	heat shock 70kD protein 1A /// heat shock 70kD protein 1B (mapped)	NM_031971 /// NM_212504	1.92083	1.01721	-1.51467
1367577_at	24471	Hspb1	heat shock protein 1	NM_031970	1.98412	1.05482	1.31316
1387282_at	113906	Hspb8	heat shock protein B8	NM_053612	1.82859	-1.114	-1.02673
1385620_at	288444	Hsph1	heat shock 105/110 protein 1	NM_001011901	2.22987	-1.20789	-1.0476
1388898_at	288444	Hsph1	heat shock 105/110 protein 1	NM_001011901	1.9499	-1.19791	-1.10931
1387202_at	25464	Icam1	intercellular adhesion molecule 1	NM_012967	1.93819	1.17761	-1.18978
1387028_a_at	25261	Id1	inhibitor of DNA binding 1	NM_012797	3.39588	-1.06637	1.01214
1367795_at	29596	Ifrd1	interferon-related developmental regulator 1	NM_019242	2.36263	1.3793	-1.03136
1383876_at	313365	Ift74	intraflagellar transport 74 homolog (Chlamydomonas)	NM_001007001	1.86118	1.10802	1.0395
1387816_at	79438	Igfals	insulin-like growth factor binding protein, acid labile subunit	NM_053329	-1.80706	-1.05012	-1.11028
1368160_at	25685	Igfbp1	insulin-like growth factor binding protein 1	NM_013144	2.75313	1.67219	-1.05122
1370728_at	100360218 /// 252963	Il13ra1 /// LOC100360218	interleukin 13 receptor, alpha 1 /// interleukin 13 receptor, alpha 1-like	NM_145789 /// XM_002724762 /// XM_003751077	1.966	1.04551	1.29039
1388629_at	301005	Impdh2	IMP (inosine 5'-monophosphate) dehydrogenase 2	NM_199099	2.1515	1.09762	1.11354
1369012_at	29200	Inhba	inhibin beta-A	NM_017128	-3.03771	-1.1375	-1.0101
1373975_at	368066	Inmt	indolethylamine N-methyltransferase	NM_001109022	-3.40365	-1.96788	-1.29821
1393690_at	288985	Insig2	insulin induced gene 2	NM_178091	-1.89418	-1.26605	1.07124
1389377_at	288985	Insig2	insulin induced gene 2	NM_178091	-2.23341	-1.37116	1.06325
1384312_at	306659	Irx1	iroquois homeobox 1	NM_001107331	-1.90064	-1.05665	-1.44516
1382314_at	298693	Isg15	ISG15 ubiquitin-like modifier	NM_001106700	2.32233	-1.29981	-1.19528
1390507_at	293052	Isg20	interferon stimulated exonuclease gene 20	NM_001008510	2.02165	1.09905	-1.14941
1383880_at	296456	Itgav	integrin, alpha V	NM_001106549 /// XM_003749496 /// XM_003753778	1.91397	1.17867	-1.00897
1369676_at	81678	Itpr2	inositol 1,4,5-trisphosphate receptor, type 2	NM_031046	-1.88603	-1.05531	-1.07248
1370232_at	24513	Ivd	isovaleryl-CoA dehydrogenase	NM_012592	-1.81137	-1.15689	-1.03359
1392309_at	619374	Jam2	junctional adhesion molecule 2	NM_001034004	2.07838	-1.07741	-1.03981
1393449_at	619374	Jam2	junctional adhesion molecule 2	NM_001034004	1.94289	-1.03089	1.02378
1374632_at	360665	Jmjd6	jumonji domain containing 6	NM_001012143	1.88881	1.05819	-1.05852
1370111_at	54262	Kcnn2	potassium intermediate/small conductance calcium-activated channel, subfamily N, member	NM_019314	-2.60662	-1.9059	-1.03242
1387375_at	25659	Khk	ketohexokinase	NM_031855	-1.84224	-1.02209	-1.01241
1377025_at	84392	Kif3a	kinesin family member 3a	NM_053377	1.90761	1.01915	1.06416
1387060_at	58954	Klf6	Kruppel-like factor 6	NM_031642	1.96691	1.29505	-1.09759
1368915_at	59113	Kmo	kynurenine 3-monooxygenase (kynurenine 3-hydroxylase)	NM_021593	-1.96855	-1.06863	-1.06399
1388155_at	294853	Krt18	keratin 18	NM_053976	2.77303	-1.09827	1.02447
1371530_at	25626	Krt8	keratin 8	NM_199370	3.07101	-1.04698	-1.02405
1398282_at	116682	Kynu	kynureninase	NM_053902	-2.68826	-1.13437	-1.01168
1372884_at	361368	Large	like-glycosyltransferase	NM_001108439	-1.86267	-1.04141	1.08157
1387868_at	29469	Lbp	lipopolysaccharide binding protein	NM_017208	2.18888	1.07007	-1.13214
1387011_at	170496	Lcn2	lipocalin 2	NM_130741	5.62437	1.38455	1.03204
1370605_s_at	24536	Lepr	leptin receptor	NM_012596	-2.05931	1.09398	-1.11695
1386879_at	83781	Lgals3	lectin, galactoside-binding, soluble, 3	NM_031832	4.36665	1.2044	1.11131
1387946_at	245955	Lgals3bp	lectin, galactoside-binding, soluble, 3 binding protein	NM_139096	1.83875	1.00886	-1.04429
1372860_at	361663	Lhpp	phospholysine phosphohistidine inorganic pyrophosphate phosphatase	NM_001009706	-1.81401	-1.11711	-1.10097
1369701_at	24538	Lipc	lipase, hepatic	NM_012597	-1.83986	-1.13498	-1.0203
1368055_a_at	60374	Lmna	lamin A	NM_001002016	2.12654	-1.00889	-1.02392
1385480_at	100359529	LOC100359529	rCG61688-like	XM_002726737 /// XM_002729645	-2.27315	-1.08921	-1.10594
1375895_at	100360406	LOC100360406	rCG34104-like	XM_002724518 /// XM_002727774	2.35751	1.29603	1.1448
1376751_at	100360835 /// 361800	LOC100360835 /// Stk19	serine/threonine kinase 19-like /// serine/threonine kinase 19	NM_001013197 /// XM_003751919	2.27593	1.17536	1.05374
1386897_at	100361025 /// 100364033 /// 60421	LOC100361025 /// LOC100364033 /// Prmt1	protein arginine methyltransferase 1-like /// protein arginine methyltransferase 1-like	NM_024363 /// XM_002725005 /// XM_002728125 /// XM_003752762	1.94911	1.05484	1.05794
1389446_at	100361269 /// 100364748	LOC100361269 /// LOC100364748	U2 small nuclear ribonucleoprotein polypeptide A' /// U2 small nuclear ribonucleoprotei	XM_002725629 /// XM_002728764 /// XM_003753290	2.61115	-1.03697	1.06414
1371509_at	100361475 /// 100365874 /// 300521	LOC100361475 /// LOC100365874 /// Tbrg1	transforming growth factor beta regulator 1-like /// transforming growth factor beta re	NM_001009344 /// XM_002725859 /// XM_002728951 /// XM_003753482	1.9343	1.12032	1.08585
1394003_at	100362333 /// 298098	LOC100362333 /// Pole3	DNA-directed DNA polymerase epsilon 3 /// polymerase (DNA directed), epsilon 3 (p17 sub	NM_001007652 /// XM_002726945 /// XM_002729829	1.95864	-1.11247	-1.02213
1392745_at	100363116 /// 293059	LOC100363116 /// RGD1305713	hypothetical protein LOC100363116 /// similar to RIKEN cDNA 3110040N11	NM_001024749 /// XM_003750235 /// XM_003754243	1.80145	1.11454	1.18865
1384512_at	100363441	LOC100363441	hypothetical protein LOC100363441	XR_146081 /// XR_147060	-2.25351	-1.26438	1.00074
1387737_at	100363915 /// 171347 /// 498211	LOC100363915 /// Mat2a /// RGD1560523	rCG56483-like /// methionine adenosyltransferase II, alpha /// similar to S-adenosylmet	NM_134351 /// XM_003752624 /// XR_146247	1.98734	1.37004	1.12658
1371209_at	100364956 /// 100365176 /// 309607	LOC100364956 /// LOC100365176 /// RT1-CE5	MHC class Ib alpha chain-like /// mature alpha chain of MHC class Ib protein-like /// R	NM_001008843 /// NM_001033986 /// XM_002727426 /// XM_002727429	5.44334	-1.2241	1.10453
1388255_x_at	100364956 /// 100365176 /// 309607	LOC100364956 /// LOC100365176 /// RT1-CE5	MHC class Ib alpha chain-like /// mature alpha chain of MHC class Ib protein-like /// R	NM_001008843 /// NM_001033986 /// XM_002727426 /// XM_002727429	3.40467	-1.07184	1.04114
1398706_at	100909675	LOC100909675	uncharacterized LOC100909675	XR_145916 /// XR_146912	2.16066	1.52603	1.11325
1390109_at	100909889	LOC100909889	uncharacterized LOC100909889	XR_146130	2.14637	1.33116	1.17472
1378359_at	100910054	LOC100910054	NF-kappa-B-repressing factor-like	XM_003752133 /// XM_003754839	1.89129	1.42704	1.09307
1373696_at	100910558	LOC100910558	uncharacterized LOC100910558	XR_145991 /// XR_146977	-1.9405	1.02885	-1.01318
1383256_at	100910753	LOC100910753	deoxynucleotidyltransferase terminal-interacting protein 2-like	XM_003749386 /// XM_003753671	1.86672	1.11095	1.01009
1377626_at	100911030	LOC100911030	uncharacterized LOC100911030	XR_145794 /// XR_146779	2.11196	-1.42828	-1.49455
1376958_at	100911107	LOC100911107	leukocyte elastase inhibitor A-like	XM_003751673 /// XM_003751674 /// XM_003752962	-4.13955	-2.19798	-1.34942
1388754_at	100911177	LOC100911177	uncharacterized LOC100911177	XM_003753831 /// XM_003753832 /// XR_145910	2.69308	1.16027	1.04534
1397220_at	100911266	LOC100911266	uncharacterized LOC100911266	XR_145864 /// XR_146860	2.25592	1.08029	1.02599
1379411_at	100911353	LOC100911353	uncharacterized LOC100911353	XM_003748847	-1.80307	1.78516	-1.17523
1388560_at	100911453 /// 310769	LOC100911453 /// Wdr77	methylosome protein 50-like /// WD repeat domain 77	NM_001008771 /// XM_003749373	2.01682	1.1371	1.09871
1373895_at	100912002	LOC100912002	uncharacterized LOC100912002	XR_146205 /// XR_146525	2.34359	1.1125	1.00447
1376737_at	100912041	LOC100912041	uncharacterized LOC100912041	XR_145791 /// XR_146776	2.65272	1.44013	1.05947
1395645_at	100912083	LOC100912083	uncharacterized LOC100912083	XM_003751359 /// XM_003752728	2.89179	1.17964	-1.08683
1389439_at	100912247	LOC100912247	uncharacterized LOC100912247	XM_003750974 /// XM_003752459	2.02446	1.45916	1.18917
1391485_at	100912487	LOC100912487	uncharacterized LOC100912487	XR_145906 /// XR_146903	-1.81121	-1.41672	-1.03233
1379888_at	100912602	LOC100912602	uncharacterized LOC100912602	XR_146341 /// XR_146654	-4.63383	-6.01922	-2.60136
1372642_at	100912749	LOC100912749	uncharacterized LOC100912749	XM_003754131	6.00552	1.34272	1.06953
1388985_at	100912922	LOC100912922	uncharacterized LOC100912922	XR_146739	1.90353	-1.04621	-1.065
1372809_at	290595	LOC290595	hypothetical gene supported by AF152002	NM_001106063	2.39638	-1.00332	-1.09527
1392227_at	298018	LOC298018	hypothetical LOC298018	XM_002726530 /// XM_002729478	1.8855	1.18205	1.00348
1398756_at	25498 /// 300303	LOC300303 /// Npm1	similar to Nucleophosmin (NPM) (Nucleolar phosphoprotein B23) (Numatrin) (Nucleolar pro	NM_012992 /// XM_001057198 /// XM_213108	2.76319	1.21133	1.11717
1399158_a_at	25498 /// 300303	LOC300303 /// Npm1	similar to Nucleophosmin (NPM) (Nucleolar phosphoprotein B23) (Numatrin) (Nucleolar pro	NM_012992 /// XM_001057198 /// XM_213108	2.09508	1.14557	1.03348
1398757_at	25498 /// 300303	LOC300303 /// Npm1	similar to Nucleophosmin (NPM) (Nucleolar phosphoprotein B23) (Numatrin) (Nucleolar pro	NM_012992 /// XM_001057198 /// XM_213108	1.81385	1.10807	1.05408
1389017_at	305633	LOC305633	similar to Antxr2 protein	XM_001069109 /// XM_223745	-1.82415	-1.05296	-1.0432
1393260_at	360228	LOC360228	WDNM1 homolog	NM_001003706	1.82379	-1.09471	-1.12305
1384274_at	367746	LOC367746	similar to Spindlin-like protein 2 (SPIN-2)	XM_001055494 /// XM_001065575	-2.78148	-3.0173	1.59763
1377708_at	294066 /// 499339	LOC499339 /// RGD1308750	hypothetical protein LOC499339 /// similar to DNA segment, Chr 19, Brigham & Womens Gen	NM_001025036 /// XM_215276	1.97481	1.10919	1.0746
1374244_at	501038	LOC501038	Ab2-060	NM_001047965	-2.59264	-1.16269	-1.14886
1383675_at	679127	LOC679127	similar to Protein KIAA0690	XM_001054805 /// XM_003749118 /// XM_003753417 /// XM_003753418	2.48004	1.22625	-1.00983
1386669_at	679127	LOC679127	similar to Protein KIAA0690	XM_001054805 /// XM_003749118 /// XM_003753417 /// XM_003753418	2.12576	1.11944	-1.01329
1375432_at	679140	LOC679140	similar to exosome component 1	XM_001054866 /// XM_003749119	1.80587	1.14762	1.03532
1393560_at	680875	LOC680875	similar to dystonin isoform 1	XM_002729838 /// XM_003754312	-2.71512	-1.07236	1.03614
1394042_at	681371 /// 687994	LOC681371 /// LOC687994	hypothetical protein LOC681371 /// similar to 82-kD FMRP Interacting Protein	XM_001080810 /// XM_003750867 /// XM_003752431	1.87396	1.3508	1.03686
1388393_at	302562 /// 685108	LOC685108 /// Plp2	similar to proteolipid protein 2 /// proteolipid protein 2 (colonic epithelium-enriched	NM_207601 /// XM_001062327 /// XM_003754517	1.97138	-1.03394	1.06955
1383728_at	686240	LOC686240	similar to NMDA receptor regulated 1-like	XM_001073064 /// XM_003751517	1.88527	1.09419	1.07939
1373738_at	686999	LOC686999	similar to M phase phosphoprotein 6	NM_001129881	1.86344	1.06047	1.05678
1373690_at	688146	LOC688146	similar to radical S-adenosyl methionine domain containing 1	XM_001081294 /// XM_003750909	2.06592	1.31492	1.13775
1384275_at	688328	LOC688328	hypothetical protein LOC688328	XM_003750989 /// XM_003752407	1.88568	1.21028	1.2488
1390788_a_at	688637	LOC688637	similar to WD repeat domain 36	XM_001067706 /// XM_002725323	1.83057	1.04558	-1.05926
1377890_at	689574	LOC689574	Hypothetical protein LOC689574	NM_001195503 /// NM_001195504	-1.86463	-1.19193	1.17344
1386641_at	690286	LOC690286	similar to hepatic leukemia factor	XM_001073964 /// XM_003752366	-1.93561	-1.54498	-1.28884
1385585_at	690286	LOC690286	similar to hepatic leukemia factor	XM_001073964 /// XM_003752366	-2.06951	-1.36232	-1.15587
1368172_a_at	24914	Lox	lysyl oxidase	NM_017061	-3.33163	-1.99535	1.06376
1368171_at	24914	Lox	lysyl oxidase	NM_017061	-4.04274	-2.13633	1.118
1367952_at	29216	Lrp2	low density lipoprotein receptor-related protein 2	NM_030827	-2.01626	-1.09234	-1.00961
1384910_at	680883	Lrtm2	leucine-rich repeats and transmembrane domains 2	NM_001109430	-2.49804	-1.1439	1.07827
1387438_at	114097	Ltc4s	leukotriene C4 synthase	NM_053639	-2.22675	-2.04219	-1.30335
1373904_at	300839	Lysmd2	LysM, putative peptidoglycan-binding, domain containing 2	NM_001106839	2.04569	1.13179	1.0892
1372158_at	246233	Macrod1	MACRO domain containing 1	NM_139337	-2.16088	-1.0536	1.03124
1398602_at	297176	Mad2l1	MAD2 mitotic arrest deficient-like 1 (yeast)	NM_001106594	1.83071	1.05214	1.06914
1377656_at	306526	Mak16	MAK16 homolog (S. cerevisiae)	NM_001014002	1.87978	1.27557	1.1247
1370792_at	114764	Mapre1	microtubule-associated protein, RP/EB family, member 1	NM_138509	1.80849	-1.05161	1.06745
1377060_at	361884	Mccc2	methylcrotonoyl-CoA carboxylase 2 (beta)	NM_001012177	-1.83266	-1.01983	1.00167
1374036_at	312538	Mcm2	minichromosome maintenance complex component 2	NM_001107873	2.22127	1.06683	1.12805
1373557_at	29728	Mcm4	minichromosome maintenance complex component 4	NM_033651	2.61524	1.07561	1.11424
1376055_at	291885	Mcm5	minichromosome maintenance complex component 5	NM_001106170	1.89111	-1.06572	-1.03895
1371074_a_at	29685	Mcm6	minichromosome maintenance complex component 6	NM_017287	3.10343	1.06167	1.10096
1388744_at	288532	Mcm7	minichromosome maintenance complex component 7	NM_001004203	2.26461	1.13331	1.0635
1391280_at	689500	Mcts2	malignant T cell amplified sequence 2	XM_001071410 /// XM_002726252	2.15649	-1.02466	-1.00245
1372790_at	24551	Mdh1	malate dehydrogenase 1, NAD (soluble)	NM_033235	-2.2097	-1.31456	1.02261
1384427_at	314856	Mdm2	Mdm2 p53 binding protein homolog (mouse)	NM_001108099	2.8778	1.13527	1.05318
1383485_at	314856	Mdm2	Mdm2 p53 binding protein homolog (mouse)	NM_001108099	2.1541	1.20322	1.03411
1383288_at	314856	Mdm2	Mdm2 p53 binding protein homolog (mouse)	NM_001108099	1.89915	1.05571	-1.01731
1370067_at	24552	Me1	malic enzyme 1, NADP(+)-dependent, cytosolic	NM_012600	-1.8574	-1.18192	1.02532
1368422_at	29279	Meox2	mesenchyme homeobox 2	NM_017149	-1.82132	1.13083	-1.18612
1386280_at	366792	Mettl7b	methyltransferase like 7B	NM_001024276	-2.09653	-1.04853	1.1065
1372966_at	298504	Mfsd2a	major facilitator superfamily domain containing 2A	NM_001106683	2.38716	1.20722	1.54449
1368311_at	25332	Mgmt	O-6-methylguanine-DNA methyltransferase	NM_012861	1.90687	-1.04972	1.06736
1388300_at	289197	Mgst3	microsomal glutathione S-transferase 3	NM_001191594	-1.92208	-1.05429	-1.09741
1395595_at	246042	Mki67ip	Mki67 (FHA domain) interacting nucleolar phosphoprotein	NM_139186	2.01208	1.22333	1.23758
1376702_at	315215	Mlc1	megalencephalic leukoencephalopathy with subcortical cysts 1	NM_001108105	-2.24771	-1.35539	-1.25544
1375442_at	293828	Mphosph10	M-phase phosphoprotein 10 (U3 small nucleolar ribonucleoprotein)	NM_001106340	2.11572	1.18706	1.11313
1382161_at	293828	Mphosph10	M-phase phosphoprotein 10 (U3 small nucleolar ribonucleoprotein)	NM_001106340	2.05566	1.24686	1.03387
1372431_at	303746	Mrpl12	mitochondrial ribosomal protein L12	NM_001029900	1.84095	1.13039	1.07414
1382144_at	294963	Mrpl47	mitochondrial ribosomal protein L47	NM_001037183	1.95617	1.16181	1.12069
1371809_at	294230	Mrps18b	mitochondrial ribosomal protein S18B	NM_212534	1.82228	-1.00451	-1.03059
1372043_at	298586	Mrto4	mRNA turnover 4 homolog (S. cerevisiae)	NM_001106697	2.12025	1.07349	1.08397
1371237_a_at	24567 /// 24856	Mt1a /// Ttr	metallothionein 1a /// transthyretin	NM_012681 /// NM_138826	3.27056	1.14128	5.06226
1388271_at	689415	Mt2A	metallothionein 2A	NM_001137564	4.94522	1.15019	3.03369
1374883_at	306490	Mtmr7	myotubularin related protein 7	NM_001107312	-2.95444	-1.17528	1.28533
1387779_at	60571	Mybbp1a	MYB binding protein (P160) 1a	NM_031668	2.18564	1.03747	-1.01213
1398452_at	498489	Naa30	N(alpha)-acetyltransferase 30, NatC catalytic subunit	NM_001109099	1.9254	1.22364	1.03843
1388772_at	296913	Naa38	N(alpha)-acetyltransferase 38, NatC auxiliary subunit	NM_001106585	1.89464	1.10549	1.09252
1397556_at	288108	Naa50	N(alpha)-acetyltransferase 50, NatE catalytic subunit	NM_001105881	1.95501	1.03781	-1.07103
1389014_at	297508	Nampt	nicotinamide phosphoribosyltransferase	NM_177928	2.32805	1.13175	1.06021
1398832_at	25135	Ncl	nucleolin	NM_012749	2.0511	1.06795	1.02891
1389384_at	362495	Ndufaf4	NADH dehydrogenase (ubiquinone) 1 alpha subcomplex, assembly factor 4	NM_198783	1.93607	1.28671	1.08986
1374565_at	360161	Nek6	NIMA (never in mitosis gene a)-related kinase 6	NM_182953	1.86395	1.14584	1.02378
1371539_at	287273	Nhp2	NHP2 ribonucleoprotein homolog (yeast)	NM_001105779	2.08487	-1.00338	1.08353
1377014_at	310376	Nim1	serine/threonine-protein kinase NIM1	XM_001076547 /// XM_227081	-2.36821	1.77473	1.23561
1387950_at	192180	Nip7	nuclear import 7 homolog (S. cerevisiae)	NM_138847	1.95765	1.44677	1.14757
1393248_at	310512	Nmd3	NMD3 homolog (S. cerevisiae)	NM_001107682	1.98523	1.25115	1.10116
1371483_at	310378	Nnt	nicotinamide nucleotide transhydrogenase	NM_001013157	-1.97357	1.03447	1.03827
1389983_at	313777	Noc2l	nucleolar complex associated 2 homolog (S. cerevisiae)	NM_001033897	1.88538	1.10305	1.04477
1385009_at	361221	Nol8	nucleolar protein 8	NM_001108408	2.53482	1.41998	1.28544
1373445_at	361221	Nol8	nucleolar protein 8	NM_001108408	2.40834	1.40944	1.20528
1368032_at	64896	Nolc1	nucleolar and coiled-body phosphoprotein 1	NM_022869	2.64693	1.26986	1.10651
1372028_at	306768	Nop16	NOP16 nucleolar protein homolog (yeast)	NM_001047095	1.85122	1.12436	1.12302
1388622_at	362214	Nop56	NOP56 ribonucleoprotein homolog (yeast)	NM_001025732	2.87987	1.25414	1.07774
1395998_at	362214	Nop56	NOP56 ribonucleoprotein homolog (yeast)	NM_001025732	2.48127	1.20784	1.06733
1368173_at	60373	Nop58	NOP58 ribonucleoprotein homolog (yeast)	NM_021754	3.01531	1.39935	1.13656
1368543_at	85431	Nox4	NADPH oxidase 4	NM_053524	-3.83311	-1.04881	-1.04832
1383439_at	316351	Npas2	neuronal PAS domain protein 2	NM_001108214	-2.31876	-1.07442	-1.02752
1387599_a_at	24314	Nqo1	NAD(P)H dehydrogenase, quinone 1	NM_017000	3.89593	1.04094	1.16592
1374417_at	680451	Nrbp2	nuclear receptor binding protein 2	NM_001135007	-2.04801	1.05741	-1.04845
1371412_a_at	338475	Nrep	neuronal regeneration related protein	NM_178096	-2.74743	-1.0755	-1.39378
1369783_a_at	112400	Nrg1	neuregulin 1	NM_031588	2.18379	1.08889	1.10889
1389658_at	361191	Nsun2	NOP2/Sun domain family, member 2	NM_001108403	1.81735	1.03369	1.07625
1389061_at	288595	Nsun5	NOP2/Sun domain family, member 5	NM_001191593	1.87869	-1.00155	1.01692
1377676_at	64709	Nucks1	nuclear casein kinase and cyclin-dependent kinase substrate 1	NM_022799	1.81842	1.03593	1.06599
1393753_at	362906	Nudcd1	NudC domain containing 1	NM_001130561	1.87519	1.06126	-1.00927
1376722_at	362335	Nup205	nucleoporin 205	NM_001108620	1.80383	1.08947	1.03505
1389582_at	683983	Nup43	nucleoporin 43	NM_001128191	1.85618	1.12429	1.11021
1390650_at	287830	Nup85	nucleoporin 85	NM_001025401	1.80327	1.07971	1.03123
1367847_at	113900	Nupr1	nuclear protein, transcriptional regulator, 1	NM_053611	-1.84684	1.26764	1.79347
1367729_at	64313	Oat	ornithine aminotransferase	NM_022521	-4.32072	-1.63272	-1.5219
1387985_a_at	259247	Obp3	alpha-2u globulin PGCL4	NM_001033958 /// NM_001033959 /// NM_147215 /// XM_003749949	-2.17782	-1.90871	-1.03604
1370479_x_at	259247	Obp3	alpha-2u globulin PGCL4	NM_001033958 /// NM_001033959 /// NM_147215 /// XM_003749949	-2.22645	-1.70791	-1.02945
1375775_at	500917	Odf3b	outer dense fiber of sperm tails 3B	NM_001191992	-2.04999	-1.04149	-1.07148
1387981_at	170816	Olr59	olfactory receptor 59	NM_173293	-3.8248	-1.12743	-1.2036
1368091_at	116684	Oplah	5-oxoprolinase (ATP-hydrolysing)	NM_053904	-2.0547	1.01058	1.00515
1375209_at	303888	Osbpl11	oxysterol binding protein-like 11	NM_001107090	-1.85905	-1.29578	-1.2473
1369671_at	25611	Otc	ornithine carbamoyltransferase	NM_013078	-1.81357	1.03712	1.00455
1376118_at	314405	Otub2	OTU domain, ubiquitin aldehyde binding 2	NM_001108053	-2.04936	-1.1335	-1.05297
1397207_at	307774	Otud4	OTU domain containing 4	NM_001191700	1.99039	1.09186	1.05897
1388353_at	288778	Pa2g4	proliferation-associated 2G4	NM_001004206	2.0592	-1.02228	1.04586
1371777_at	298510	Pabpc4	poly(A) binding protein, cytoplasmic 4	NM_001100538	1.87388	1.14582	1.03615
1382443_at	298510	Pabpc4	poly(A) binding protein, cytoplasmic 4	NM_001100538	1.8453	1.10783	1.09426
1382275_at	361232	Pak1ip1	PAK1 interacting protein 1	NM_001037356	2.83728	1.13097	1.01858
1386586_at	361232	Pak1ip1	PAK1 interacting protein 1	NM_001037356	2.02551	1.08704	1.02397
1376047_at	294103	Papss2	3'-phosphoadenosine 5'-phosphosulfate synthase 2	NM_001106375	-2.0635	-1.29886	-1.1126
1395721_at	294103	Papss2	3'-phosphoadenosine 5'-phosphosulfate synthase 2	NM_001106375	-2.49157	-1.36406	-1.06942
1382569_at	315904	Paqr9	progestin and adipoQ receptor family member IX	XM_001068629 /// XM_003750560	-2.09685	-1.18349	-1.06844
1386917_at	25104	Pc	pyruvate carboxylase	NM_012744	-2.36845	-1.09331	-1.04789
1371963_at	687008	Pcca	propionyl-coenzyme A carboxylase, alpha polypeptide	NM_019330	-2.15367	1.13198	1.09799
1382971_at	501083	Pdcd6ip	programmed cell death 6 interacting protein	NM_001029910	-1.85144	-1.12301	-1.04789
1370427_at	25266	Pdgfa	platelet-derived growth factor alpha polypeptide	NM_012801	2.44326	1.17043	1.09866
1379375_at	25266	Pdgfa	Platelet-derived growth factor alpha polypeptide	NM_012801	1.92463	1.06423	1.10124
1368910_at	54705	Pdp1	pyruvate dehyrogenase phosphatase catalytic subunit 1	NM_019372	1.93309	1.11296	1.14231
1371684_at	294754	Pelo	pelota homolog (Drosophila)	NM_001007634	1.87268	1.31647	1.16018
1367605_at	64303	Pfn1	profilin 1	NM_022511	1.88078	-1.02611	-1.01917
1391577_at	288731	Pgam5	phosphoglycerate mutase family member 5	NM_001025272	2.10529	1.15649	1.03177
1368399_a_at	58952	Pgcp	plasma glutamate carboxypeptidase	NM_031640	-1.97614	-1.00841	-1.03128
1389169_at	361940	Pgrmc2	progesterone receptor membrane component 2	NM_001008374	-1.82673	-1.16971	-1.03317
1369050_at	116720	Pik3c2g	phosphoinositide-3-kinase, class 2, gamma polypeptide	NM_053923	-4.63525	-1.10184	1.0178
1372475_at	298575	Pink1	PTEN induced putative kinase 1	NM_001106694	-1.83728	-1.03919	1.00934
1387263_at	24651	Pklr	pyruvate kinase, liver and RBC	NM_012624	-2.66895	-1.04134	-1.13213
1368651_at	24651	Pklr	pyruvate kinase, liver and RBC	NM_012624	-2.80728	-1.00591	-1.06937
1388539_at	287925	Pkp2	plakophilin 2	NM_001100499	2.01809	-1.12376	1.05695
1370445_at	85311	Pla1a	phospholipase A1 member A	NM_138882	2.3621	1.32113	1.1397
1373810_at	362039	Pla2g12a	phospholipase A2, group XIIA	NM_001108565	1.80928	1.18501	1.10489
1371014_at	24654	Plcb1	phospholipase C, beta 1 (phosphoinositide-specific)	NM_001077641	-2.00836	-1.17188	-1.03885
1383286_at	314260	Plek2	pleckstrin 2	NM_001108035 /// NM_001114180	2.6006	1.15642	1.12797
1382680_at	298199	Plin2	Perilipin 2	NM_001007144	1.89555	1.09505	1.18617
1387823_at	60376	Plrg1	pleiotropic regulator 1	NM_021757	1.88694	1.10146	1.02831
1369029_at	117540	Plscr1	phospholipid scramblase 1	NM_057194	3.11444	1.28107	1.05067
1374444_at	316009	Plxnb1	plexin B1	NM_001108188 /// XM_003750584 /// XM_003754457	2.17464	1.1733	-1.08053
1374633_at	313130	Pm20d2	peptidase M20 domain containing 2	NM_001107922	-1.83413	-1.05961	-1.02369
1371455_at	300089	Pmm1	phosphomannomutase 1	NM_001008323	2.40137	1.11652	1.11361
1391415_at	289809	Pno1	partner of NOB1 homolog (S. cerevisiae)	NM_199083	1.89884	1.11199	1.01084
1380013_at	362972	Pnpla3	patatin-like phospholipase domain containing 3	XR_085887 /// XR_086307	-2.09355	-1.5764	-1.55344
1391544_at	362972	Pnpla3	patatin-like phospholipase domain containing 3	XR_085887 /// XR_086307	-3.79521	-2.09166	-1.89917
1373935_at	289758	Pold2	polymerase (DNA directed), delta 2, regulatory subunit	NM_001013050	1.95581	1.02228	1.06473
1387268_at	83582	Polr1b	polymerase (RNA) I polypeptide B	NM_031773	1.9969	1.17935	1.10659
1376001_at	313245	Polr1e	polymerase (RNA) I polypeptide E	NM_001107938	2.50187	1.2832	1.11269
1371822_at	306012	Polr3d	polymerase (RNA) III (DNA directed) polypeptide D	NM_001031653	1.86483	1.19432	1.08766
1382604_at	685465	Polr3g	polymerase (RNA) III (DNA directed) polypeptide G	NM_001109468	1.90705	-1.02247	1.14213
1373597_at	288564	Pop7	processing of precursor 7, ribonuclease P/MRP subunit (S. cerevisiae)	NM_001105918	1.80637	-1.00834	-1.01458
1376646_at	360718	Popdc2	popeye domain containing 2	NM_199113	-1.81011	-1.26124	-1.02455
1374326_at	298699	Ppan	peter pan homolog (Drosophila)	NM_001011980	2.67839	1.67253	1.29376
1388913_at	246115	Ppap2c	phosphatidic acid phosphatase type 2c	NM_139252	2.28366	1.21329	1.15059
1389815_at	259225	Ppp1r14b	protein phosphatase 1, regulatory (inhibitor) subunit 14B	NM_172045	1.94682	1.07243	1.05361
1371161_at	192280	Ppp1r3b	protein phosphatase 1, regulatory subunit 3B	NM_138912	-2.63389	1.05349	1.13396
1384262_at	192280	Ppp1r3b	protein phosphatase 1, regulatory subunit 3B	NM_138912	-3.11052	-1.10459	-1.17037
1373959_at	315648	Ppp2r1b	protein phosphatase 2, regulatory subunit A, beta	NM_001025418	1.92743	1.19804	1.01456
1395410_at	363122	Ppp2r3a	protein phosphatase 2, regulatory subunit B'', alpha	NM_001012202	-1.90714	-1.01388	1.02003
1379312_at	294007	Pprc1	peroxisome proliferator-activated receptor gamma, coactivator-related 1	NM_001106363	3.75198	1.79607	1.19917
1390839_at	298906	Pqlc3	PQ loop repeat containing 3	NM_001034952	2.7073	1.43789	1.57018
1369104_at	65248	Prkaa1	protein kinase, AMP-activated, alpha 1 catalytic subunit	NM_019142	3.4728	1.14519	1.23196
1374424_at	364382	Prmt5	protein arginine methyltransferase 5	NM_001108867	2.01925	1.13323	1.00415
1382461_at	361402	Prmt7	protein arginine methyltransferase 7	NM_001014153	2.01576	-1.00167	1.08613
1372729_at	362248	Procr	protein C receptor, endothelial	NM_001025733	2.6409	1.31659	1.13074
1372920_at	680409	Prodh	proline dehydrogenase (oxidase) 1	NM_001135778	-3.1343	-1.24237	-1.03538
1374560_at	291444	Prrc1	proline-rich coiled-coil 1	NM_001033887	1.84548	1.02325	-1.02631
1377804_at	315806	Prtg	protogenin	NM_001037651	-2.79705	-1.10034	1.08861
1374033_at	291983	Psmb10	proteasome (prosome, macropain) subunit, beta type 10	NM_001025637	1.86962	1.00905	1.07875
1384465_at	305910	Pspc1	paraspeckle component 1	NM_001025672	1.88705	1.19193	1.08227
1376619_at	313278	Ptprd	protein tyrosine phosphatase, receptor type, D	XM_001067936 /// XM_003749965 /// XM_003754043 /// XM_233065	-2.61706	-1.15482	-1.09171
1374591_at	313278	Ptprd	protein tyrosine phosphatase, receptor type, D	XM_001067936 /// XM_003749965 /// XM_003754043 /// XM_233065	-2.8567	-1.14868	-1.06755
1383931_at	360302	Ptprk	Protein tyrosine phosphatase, receptor type, K, extracellular region	NM_001029902	-1.86484	-1.0972	-1.05756
1387901_at	25529	Ptprs	protein tyrosine phosphatase, receptor type, S	NM_019140	-1.84096	-1.02744	-1.06436
1370599_a_at	25529	Ptprs	protein tyrosine phosphatase, receptor type, S	NM_019140	-1.95625	-1.05886	-1.07785
1389655_at	287593	Ptrh2	peptidyl-tRNA hydrolase 2	NM_001013860	2.00201	1.07031	1.10619
1395850_at	315554	Pus3	pseudouridylate synthase 3	NM_001108134	1.92217	1.30147	1.12163
1383117_at	282634	Pxmp4	peroxisomal membrane protein 4	NM_172223	1.93339	-1.16933	-1.08833
1393421_at	282634	Pxmp4	peroxisomal membrane protein 4	NM_172223	1.8219	-1.11052	1.01869
1368674_at	64035	Pygl	phosphorylase, glycogen, liver	NM_022268	-2.03251	-1.00988	1.00788
1378802_at	309381	Pyroxd2	pyridine nucleotide-disulphide oxidoreductase domain 2	NM_001004261	-1.84727	-1.22572	1.04136
1383238_at	64016	Qtrt1	queuine tRNA-ribosyltransferase 1	NM_022250	1.87485	1.14361	1.02774
1379606_at	308821	Rab30	RAB30, member RAS oncogene family	NM_001015012	3.31578	1.44823	1.49918
1372513_at	363875	Rac1	ras-related C3 botulinum toxin substrate 1	NM_134366	1.85653	1.06951	1.09091
1392449_at	362412	Rad18	RAD18 homolog (S. cerevisiae)	NM_001077673	1.86499	-1.00165	-1.00284
1383578_at	499870	Rad51	RAD51 homolog (S. cerevisiae)	NM_001109204	1.80103	1.25237	1.08601
1367590_at	84509	Ran	RAN, member RAS oncogene family	NM_053439	1.83938	1.02849	1.0379
1381748_at	363239	Raph1	Ras association (RalGDS/AF-6) and pleckstrin homology domains 1	NM_001108798	2.47954	1.22336	1.12933
1372255_at	287191	Rars	arginyl-tRNA synthetase	NM_001105777	1.82191	1.10707	1.11231
1388185_at	24708	Rb1	retinoblastoma 1	NM_017045	-2.44813	-1.07093	1.07984
1371583_at	114488	Rbm3	RNA binding motif (RNP1, RRM) protein 3	NM_053696	2.81473	1.38323	1.0092
1374863_at	362662	Rbp7	retinol binding protein 7, cellular	NM_001108693	1.87092	1.88649	1.27883
1389066_at	140666	Rcan2	regulator of calcineurin 2	NM_175578	-2.20422	1.13242	1.19478
1389612_at	290363	Rcbtb2	regulator of chromosome condensation (RCC1) and BTB (POZ) domain containing protein 2	NM_199084	-1.82054	-1.10979	1.01232
1389326_at	288414	Rfc3	replication factor C (activator 1) 3	NM_001009629	1.81357	-1.00494	1.10699
1390579_at	290686	RGD1305222	similar to RIKEN cDNA 1810029B16	NM_001169102	2.45689	1.12568	1.04499
1383732_at	293656	RGD1307603	similar to hypothetical protein MGC37914	NM_001134508	-2.81157	-1.22294	1.20051
1384185_at	314300	RGD1307704	similar to RIKEN cDNA 2410016O06	NM_001108040	1.92614	1.35275	1.14459
1374176_at	362535	RGD1308059	similar to DNA segment, Chr 4, Brigham & Womens Genetics 0951 expressed	NM_001025022	2.37008	1.55983	-1.11942
1385574_at	361253	RGD1308114	similar to cDNA sequence AF397014	NM_001014146	-2.54898	-1.05166	-1.22801
1379406_at	290235	RGD1308396	similar to chromosome 14 open reading frame 21	NM_001106040	1.82165	1.03264	1.00495
1371763_at	363016	RGD1309534	similar to RIKEN cDNA 4931406C07	NM_001014206	-2.07897	-1.12676	-1.00593
1383165_at	362019	RGD1310209	similar to KIAA1324 protein	XR_085774 /// XR_086182	-5.40962	-1.33126	1.23461
1384145_at	309809	RGD1310495	similar to KIAA1919 protein	XM_001063192 /// XM_228270	-2.12329	1.04051	1.10006
1374574_at	300836	RGD1310552	similar to hypothetical protein MGC38960	NM_001106838	-2.2018	-1.24994	-1.23034
1390317_at	500393	RGD1561849	similar to RIKEN cDNA 3110035E14	NM_001109260	3.00262	-1.07905	-1.07287
1372543_at	363485	RGD1562502	similar to RIKEN cDNA 2610029G23	NM_001108818	1.90086	1.0477	1.02305
1394568_at	299700	RGD1563365	similar to DNA segment, Chr 10, Wayne State University 102, expressed	XM_001079678 /// XM_002729760	2.02337	1.11385	-1.00869
1393997_at	500595	RGD1564257	similar to hypothetical protein FLJ32825	NM_001163723	-2.67451	-1.03549	-1.06992
1389204_at	361269	RGD1564456	similar to chromosome 10 open reading frame 18	XM_001068906 /// XM_341552	2.03291	1.28374	1.10428
1393221_at	498789	RGD1564865	similar to 20-alpha-hydroxysteroid dehydrogenase	NM_001164396	-2.23622	-1.21224	-1.03221
1383956_at	362442	RGD1565709	similar to ovostatin-2	XM_001066684 /// XM_342764	-2.0108	-1.48382	-1.18246
1369957_at	54294	Rgs5	regulator of G-protein signaling 5	NM_019341	1.88243	1.14693	1.28822
1377503_at	308201	Riok2	RIO kinase 2 (yeast)	NM_001009687	2.39519	1.38549	1.14579
1370422_at	246240	Ripk3	receptor-interacting serine-threonine kinase 3	NM_139342	2.45904	1.01422	1.00332
1368943_at	56759	Rnase4	ribonuclease, RNase A family 4	NM_020082	-2.02434	-1.00609	1.08499
1384098_at	361296	Rnf125	Ring finger protein 125	NM_001108424	-2.50892	-1.15765	-1.06374
1387201_at	94196	Rnf138	ring finger protein 138	NM_053588	1.89211	1.18937	1.09527
1382287_at	287113	Rnps1	ribonucleic acid binding protein S1	NM_001011890	1.8056	1.1496	1.14455
1388135_at	59102	Rpa2	replication protein A2	NM_021582	2.1343	1.0942	1.14585
1392514_at	294436	Rpf2	ribosome production factor 2 homolog (S. cerevisiae)	NM_001106391	2.40957	1.27843	1.03166
1393193_at	311326	Rpusd2	RNA pseudouridylate synthase domain containing 2	NM_001135845	1.95893	1.23624	1.22907
1374716_at	360895	Rrp15	ribosomal RNA processing 15 homolog (S. cerevisiae)	NM_001009702	1.96037	1.05202	1.06633
1376681_at	308911	Rrp8	ribosomal RNA processing 8, methyltransferase, homolog (yeast)	NM_001008346	2.27503	1.17849	1.02332
1376065_at	297784	Rrs1	RRS1 ribosome biogenesis regulator homolog (S. cerevisiae)	NM_001079699	1.95298	1.64263	1.23112
1368888_a_at	83765	Rtn4	reticulon 4	NM_031831	1.95755	1.05493	1.11665
1388027_a_at	83765	Rtn4	reticulon 4	NM_031831	1.84504	-1.01014	1.03601
1386890_at	81778	S100a10	S100 calcium binding protein A10	NM_031114	3.68292	1.33516	1.16186
1368494_at	116547	S100a8	S100 calcium binding protein A8	NM_053822	2.25943	1.10631	-1.18666
1387125_at	94195	S100a9	S100 calcium binding protein A9	NM_053587	2.37369	1.36086	-1.24658
1371840_at	29733	S1pr1	sphingosine-1-phosphate receptor 1	NM_017301	-2.38384	1.01928	-1.04139
1375073_at	313778	Samd11	Sterile alpha motif domain containing 11	XM_233727	-2.0683	1.04103	1.03924
1368379_at	117106	Scarb2	scavenger receptor class B, member 2	NM_054001	2.29219	1.14147	1.03517
1370355_at	246074	Scd1	stearoyl-Coenzyme A desaturase 1	NM_139192	-3.88084	-1.82521	-1.15953
1390704_at	289504	Sdad1	SDA1 domain containing 1	NM_001006958	3.24288	1.09086	1.05556
1382921_at	289504	Sdad1	SDA1 domain containing 1	NM_001006958	2.62511	1.03466	-1.06915
1371143_at	81806	Serpina7	serpin peptidase inhibitor, clade A (alpha-1 antiproteinase, antitrypsin), member 7	XM_001054915 /// XM_343823	2.7779	3.11621	1.29558
1370947_at	245975	Setd4	SET domain containing 4	NM_001113747	1.81623	1.14351	1.05623
1391032_at	192247	Sez6	seizure related 6 homolog (mouse)	NM_001105754	-4.1927	-1.20007	-1.00385
1388132_at	252855	Sfpq	splicing factor proline/glutamine-rich	NM_001025271	1.88106	1.1819	1.01219
1374796_at	680229	Sgcb	sarcoglycan, beta (dystrophin-associated glycoprotein)	NM_001191068	1.88573	1.04452	1.14135
1382398_at	498356	Shisa3	shisa homolog 3 (Xenopus laevis)	NM_001109087	1.84991	-1.00083	1.00228
1378940_at	297483	Shq1	SHQ1 homolog (S. cerevisiae)	NM_001134713	1.8802	1.10224	1.04623
1386287_at	305310	Slain2	SLAIN motif family, member 2	NM_001107214	2.0497	1.11394	1.03579
1390532_at	503568	Slc13a4	solute carrier family 13 (sodium/sulfate symporters), member 4	NM_001012621	-2.90029	-1.13886	-1.02484
1397268_at	679784	Slc17a4	solute carrier family 17 (sodium phosphate), member 4	XM_001054454 /// XM_003752979	-1.99161	-1.10908	1.12624
1370314_at	81826	Slc20a1	solute carrier family 20 (phosphate transporter), member 1	NM_031148	2.61218	1.30834	1.09575
1368461_at	83500	Slc22a8	solute carrier family 22 (organic anion transporter), member 8	NM_031332	-1.92334	-1.06671	-1.14515
1385005_at	83500	Slc22a8	solute carrier family 22 (organic anion transporter), member 8	NM_031332	-3.15963	-1.06981	-1.04156
1379073_at	301113	Slc25a23	solute carrier family 25 (mitochondrial carrier; phosphate carrier), member 23	NM_001106873	-1.84808	1.11301	-1.10798
1368460_at	65197	Slc2a5	solute carrier family 2 (facilitated glucose/fructose transporter), member 5	NM_031741	-2.32871	1.05016	1.03951
1386960_at	29573	Slc37a4	solute carrier family 37 (glucose-6-phosphate transporter), member 4	NM_031589	-2.38967	1.0443	1.02204
1398771_at	50567	Slc3a2	solute carrier family 3 (activators of dibasic and neutral amino acid transport), membe	NM_019283	2.21251	1.02432	1.0354
1374073_at	303333	Slc46a1	solute carrier family 46 (folate transporter), member 1	NM_001013969	-1.88246	-1.14275	-1.19781
1368778_at	29464	Slc6a6	solute carrier family 6 (neurotransmitter transporter, taurine), member 6	NM_017206	-2.27392	-1.32444	-1.03998
1368391_at	25648	Slc7a1	solute carrier family 7 (cationic amino acid transporter, y+ system), member 1	NM_013111	2.18188	1.10061	1.28526
1368392_at	25648	Slc7a1	solute carrier family 7 (cationic amino acid transporter, y+ system), member 1	NM_013111	1.84809	1.01664	1.11974
1369746_a_at	58978	Slco1b3	solute carrier organic anion transporter family, member 1b3	NM_031650	-2.12553	-1.15787	1.13585
1387679_at	58978	Slco1b3	solute carrier organic anion transporter family, member 1b3	NM_031650	-2.23529	-1.17939	1.017
1368295_at	140860	Slco2b1	solute carrier organic anion transporter family, member 2b1	NM_080786	-1.88462	1.0159	-1.02088
1368296_at	140860	Slco2b1	solute carrier organic anion transporter family, member 2b1	NM_080786	-1.97806	-1.00941	-1.01867
1385074_at	361745	Smarca2	SWI/SNF related, matrix associated, actin dependent regulator of chromatin, subfamily a	NM_001004446	-1.81712	-1.12239	-1.00675
1380257_at	293967	Smc5	structural maintenance of chromosomes 5	NM_001106357	1.9561	1.01966	1.05242
1367883_at	64301	Smn1	survival motor neuron 1	NM_022509	1.8475	1.07449	1.1033
1388545_at	314280	Smoc1	SPARC related modular calcium binding 1	NM_001002835	-2.53184	-1.15446	-1.10451
1392852_at	314280	Smoc1	SPARC related modular calcium binding 1	NM_001002835	-2.90534	-1.15761	-1.06167
1368991_at	94338	Smpd3	sphingomyelin phosphodiesterase 3, neutral membrane	NM_053605	-1.99475	-1.14287	-1.11162
1373850_at	362619	Smpdl3b	sphingomyelin phosphodiesterase, acid-like 3B	NM_001025737	1.92291	-1.10467	-1.17377
1384124_at	100568448	Snhg4	small nucleolar RNA host gene 4 (non-protein coding)	NR_038078	3.52636	1.57599	1.03696
1388436_at	292729	Snrpa	small nuclear ribonucleoprotein polypeptide A	NM_001008303	2.26695	-1.05244	1.01784
1379542_at	680737	Snrpf	small nuclear ribonucleoprotein polypeptide F	NM_001126091	2.09194	-1.04451	-1.02439
1375047_at	361935	Spata5	spermatogenesis associated 5	NM_001108549	2.29483	1.04722	1.25018
1368446_at	24833	Spink3	serine peptidase inhibitor, Kazal type 3	NM_012674	-2.25859	-1.09093	-1.09648
1367581_a_at	25353	Spp1	secreted phosphoprotein 1	NM_012881	2.25968	1.57703	1.31267
1377827_at	291469	Srfbp1	serum response factor binding protein 1	NM_001005536	1.92581	1.3575	1.12472
1372770_at	683667	Sri	sorcin	NM_001128190	1.91878	1.25653	1.01525
1367834_at	84596	Srm	spermidine synthase	NM_053464	1.98056	1.08462	1.08489
1372510_at	296271	Srxn1	sulfiredoxin 1	NM_001047858	2.72146	1.25648	1.26994
1384331_at	296271	Srxn1	sulfiredoxin 1	NM_001047858	2.11472	1.1019	1.10095
1395403_at	362895	Stac3	SH3 and cysteine rich domain 3	NM_001130558	-19.9992	-1.39615	-1.46848
1370224_at	25125	Stat3	signal transducer and activator of transcription 3 (acute-phase response factor)	NM_012747	2.7245	-1.04929	-1.10709
1371781_at	25125	Stat3	signal transducer and activator of transcription 3 (acute-phase response factor)	NM_012747	2.58294	-1.05793	-1.10438
1368372_at	24800	Sts	steroid sulfatase (microsomal), isozyme S	NM_012661	-1.91533	-1.17084	-1.03382
1369531_at	171072 /// 316153	Sult1c2 /// Sult1c2a	sulfotransferase family, cytosolic, 1C, member 2 /// sulfotransferase family, cytosolic	NM_001013177 /// NM_133547	-2.21104	1.40142	1.02334
1370943_at	171072 /// 316153	Sult1c2 /// Sult1c2a	sulfotransferase family, cytosolic, 1C, member 2 /// sulfotransferase family, cytosolic	NM_001013177 /// NM_133547	-2.33008	1.00365	-1.11528
1377672_at	171072 /// 316153	Sult1c2 /// Sult1c2a	sulfotransferase family, cytosolic, 1C, member 2 /// sulfotransferase family, cytosolic	NM_001013177 /// NM_133547	-3.95225	1.93341	-1.26256
1368038_at	64531	Synj2bp	synaptojanin 2 binding protein	NM_022599	-1.88164	-1.1512	-1.05413
1390107_at	361604	Sytl2	synaptotagmin-like 2	NM_001108492 /// XM_003748919 /// XM_003748920 /// XM_003748921 /// XM_003753316 /// XM	-1.90095	-1.01029	1.10857
1378600_at	363017	Taf1d	TATA box binding protein (Tbp)-associated factor, RNA polymerase I, D	NM_001014207	4.09106	1.53893	1.11275
1385109_at	363017	Taf1d	TATA box binding protein (Tbp)-associated factor, RNA polymerase I, D	NM_001014207	3.44477	1.33784	1.03658
1373632_at	373541	Taf9	TAF9 RNA polymerase II, TATA box binding protein (TBP)-associated factor	NM_001012463 /// NM_001037310 /// NM_184048	1.88428	-1.01194	1.03066
1367570_at	25123	Tagln	transgelin	NM_031549	1.89412	1.61664	1.20254
1369790_at	24813	Tat	tyrosine aminotransferase	NM_012668	-1.83397	-1.25945	-1.04467
1374577_at	360977	Tbrg4	transforming growth factor beta regulator 4	NM_001012154	1.91338	1.12333	1.07329
1389409_at	500040	Tes	testis derived transcript	NM_001039344	3.10806	1.185	1.14757
1383401_at	500040	Tes	testis derived transcript	NM_001039344	2.63588	1.16256	1.0774
1376038_at	303611	Tex2	testis expressed 2	XM_001081602 /// XM_002727825	-1.86371	-1.1648	-1.06585
1373421_at	316742	Tgif1	TGFB-induced factor homeobox 1	NM_001015020	1.82417	1.40005	1.14717
1383818_at	498805	Thnsl1	threonine synthase-like 1 (S. cerevisiae)	NM_001025035	2.65978	1.41615	1.33981
1370323_at	64517	Thop1	thimet oligopeptidase 1	NM_172075	2.00673	1.02869	1.02115
1371400_at	25357	Thrsp	thyroid hormone responsive	NM_012703	-2.63396	-1.09484	-1.26743
1387852_at	25357	Thrsp	thyroid hormone responsive	NM_012703	-2.84729	-1.09693	-1.25219
1370150_a_at	25357	Thrsp	thyroid hormone responsive	NM_012703	-2.981	-1.12659	-1.19404
1367712_at	116510	Timp1	TIMP metallopeptidase inhibitor 1	NM_053819	2.77667	1.33656	1.14514
1376102_at	316516	Tmbim1	transmembrane BAX inhibitor motif containing 1	NM_001007713	2.34903	1.10775	1.04479
1374948_at	287722	Tmem106a	transmembrane protein 106A	NM_001024967	2.77049	1.36227	1.12603
1382222_at	360839	Tmem163	transmembrane protein 163	NM_001110763	-1.95322	-1.02586	1.11849
1379419_at	291946	Tmem184c	transmembrane protein 184C	NM_178330	2.07098	1.31608	1.24762
1379513_at	314224	Tmem30b	transmembrane protein 30B	NM_001080380	2.35337	-1.35971	-1.00208
1384565_at	362557	Tmem48	Transmembrane protein 48	NM_001025023	2.50945	1.03476	1.06869
1371785_at	302965	Tnfrsf12a	tumor necrosis factor receptor superfamily, member 12a	NM_181086	3.45181	1.477	1.06381
1389969_at	308416	Tomm40	translocase of outer mitochondrial membrane 40 homolog (yeast)	NM_212520	1.90361	1.0236	-1.04892
1370288_a_at	24851	Tpm1	tropomyosin 1, alpha	NM_001034068 /// NM_001034069 /// NM_001034070 /// NM_001034071 /// NM_001034072 /// NM	2.01081	1.0577	1.12177
1398303_s_at	117557	Tpm3	tropomyosin 3, gamma	NM_057208 /// NM_173111	2.26027	1.01554	1.04131
1371239_s_at	117557	Tpm3	tropomyosin 3, gamma	NM_057208 /// NM_173111	2.23199	-1.05579	-1.00246
1370339_at	117557	Tpm3	tropomyosin 3, gamma	NM_057208 /// NM_173111	2.09293	-1.03046	-1.0357
1370340_x_at	117557	Tpm3	tropomyosin 3, gamma	NM_057208 /// NM_173111	2.03746	-1.05788	-1.00005
1383986_at	117557	Tpm3	Tropomyosin 3, gamma	NM_057208 /// NM_173111	2.0221	-1.00142	-1.00303
1387918_at	117557	Tpm3	tropomyosin 3, gamma	NM_057208 /// NM_173111	2.00649	-1.02432	1.03467
1371184_x_at	117557	Tpm3	tropomyosin 3, gamma	NM_057208 /// NM_173111	1.9646	1.024	1.02061
1382204_at	366894	Trhde	thyrotropin-releasing hormone degrading enzyme	NM_001108991	-2.34021	-1.23013	1.07583
1370694_at	246273	Trib3	tribbles homolog 3 (Drosophila)	NM_144755	2.50313	1.81826	1.19629
1386321_s_at	246273	Trib3	tribbles homolog 3 (Drosophila)	NM_144755	2.11619	1.72546	1.17343
1397596_at	361970	Trim2	tripartite motif-containing 2	NM_001108552	-2.07474	-1.1787	1.01125
1375278_at	361970	Trim2	tripartite motif-containing 2	NM_001108552	-2.17727	-1.14138	-1.04915
1373578_at	361970	Trim2	tripartite motif-containing 2	NM_001108552	-2.68211	-1.10971	-1.01757
1390415_at	292206	Trip13	thyroid hormone receptor interactor 13	NM_001011930	1.936	1.05556	1.14627
1377625_at	311441	Trmt6	tRNA methyltransferase 6 homolog (S. cerevisiae)	NM_001107779	2.362	1.25083	1.04814
1381217_at	311441	Trmt6	tRNA methyltransferase 6 homolog (S. cerevisiae)	NM_001107779	2.2312	1.27203	1.13949
1377021_at	311441	Trmt6	tRNA methyltransferase 6 homolog (S. cerevisiae)	NM_001107779	2.01657	1.22749	1.06635
1374945_at	314462	Trmt61a	tRNA methyltransferase 61 homolog A (S. cerevisiae)	NM_001007706	3.27014	1.3858	1.12529
1370249_at	24230	Tspo	translocator protein	NM_012515	1.83693	2.11247	1.30861
1376100_at	307351	Tubb6	tubulin, beta 6 class V	NM_001025675	2.0625	1.08228	1.08361
1390419_a_at	290783	Tusc3	tumor suppressor candidate 3	NM_001004212	2.25472	1.28109	1.2521
1377842_at	362728	Twistnb	TWIST neighbor	NM_001108707	1.92627	1.20159	1.11929
1369499_at	29261	Tyms	thymidylate synthetase	NM_019179	2.32158	1.10655	1.11756
1370615_at	286989	Ugt2b7	UDP glucuronosyltransferase 2 family, polypeptide B7	NM_173323	4.29485	1.48383	1.52151
1392474_at	303206	Ulk2	Unc-51 like kinase 2 (C. elegans)	NM_001191645	-1.80616	-1.0444	-1.12867
1389587_at	288051	Umps	uridine monophosphate synthetase	NM_001025402	2.02486	1.13459	1.0874
1376953_at	301225	Unc5cl	unc-5 homolog C (C. elegans)-like	NM_001106882	2.32824	1.14186	1.09309
1377889_at	304104	Urb1	URB1 ribosome biogenesis 1 homolog (S. cerevisiae)	NM_001191661	2.09225	1.10833	-1.05601
1375029_at	288447	Uspl1	ubiquitin specific peptidase like 1	NM_001105906 /// NM_001198555	1.92654	1.22167	1.032
1369450_at	171398	Ust5r	integral membrane transport protein UST5r	NM_134380	-1.97983	-1.0095	-1.07435
1377627_at	314713	Utp20	UTP20, small subunit (SSU) processome component, homolog (yeast)	NM_001191779	2.0291	1.06249	-1.072
1372787_at	305258	Utp3	UTP3, small subunit (SSU) processome component, homolog (S. cerevisiae)	NM_001012036	1.99621	1.34217	1.15251
1389450_at	368084	Wbscr22	Williams Beuren syndrome chromosome region 22	NM_001135743	1.88121	1.05008	1.05385
1372218_at	363237	Wdr12	WD repeat domain 12	NM_199410	2.05488	1.13678	1.14088
1374793_at	310720	Wdr3	WD repeat domain 3	NM_001107705	1.84308	1.26482	1.09937
1382679_at	362703	Wdr43	WD repeat domain 43	NM_001037791	2.95785	1.47093	1.19114
1388709_at	362703	Wdr43	WD repeat domain 43	NM_001037791	2.03277	1.28358	1.08079
1373263_at	690229	Wdr74	WD repeat domain 74	NM_001109569	1.93119	1.09372	1.02394
1368428_at	117522	Xpnpep2	X-prolyl aminopeptidase (aminopeptidase P) 2, membrane-bound	NM_057155	-2.68021	-1.45684	-1.06094
1388150_at	85252	Xpo1	exportin 1, CRM1 homolog (yeast)	NM_053490	1.8808	-1.01836	1.0462
1392504_at	306994	Yae1d1	Yae1 domain containing 1	NM_001107356	2.07463	1.22671	1.26571
1398455_at	365252	Zdhhc13	zinc finger, DHHC-type containing 13	NM_001039037 /// XM_003748863	1.96313	1.09321	1.03618
1373767_at	360772	Zfand2a	zinc finger, AN1-type domain 2A	NM_001008363	2.72916	1.09278	-1.06871
1379967_at	306695	Zfp367	zinc finger protein 367	NM_001012051	2.05086	1.02377	1.18088
1370670_at	115768	Zfp37	zinc finger protein 37	NM_058209	-2.08882	-1.08163	-1.3835
1370984_at	298558	Zfp46	zinc finger protein 46	NM_001106691	1.82662	1.04219	1.03827
1380030_at	298546	Zfp593	zinc finger protein 593	NM_001106689	2.03093	1.11903	1.17975
1370803_at	257644	Zwint	ZW10 interactor	NM_147138	1.93765	1.00186	1.1326

## Sheet: Cr Day 3 gene list
Probeset ID	Entrez Gene	Gene Symbol	Gene Title	RefSeq Transcript ID	Fold-Change(1 vs. 0)	Fold-Change(3 vs. 0)	Fold-Change(7 vs. 0)
1387191_at	54193	Pbsn	probasin	NM_019125	-1.38503	3.47704	2.82946
1371143_at	81806	Serpina7	serpin peptidase inhibitor, clade A (alpha-1 antiproteinase, antitrypsin), member 7	XM_001054915 /// XM_343823	2.7779	3.11621	1.29558
1387643_at	170580	Fgf21	fibroblast growth factor 21	NM_130752	1.52241	2.88894	2.36691
1395255_at	---	---	---	---	1.6988	2.6787	1.12832
1371034_at	25231	Onecut1	one cut homeobox 1	NM_022671	1.56115	2.50525	-1.06124
1387760_a_at	25231	Onecut1	one cut homeobox 1	NM_022671	1.42307	2.38163	-1.10294
1368187_at	113955	Gpnmb	glycoprotein (transmembrane) nmb	NM_133298	4.68912	2.31824	1.69804
1367794_at	24153	A2m	alpha-2-macroglobulin	NM_012488	1.98268	2.29289	-1.11554
1368317_at	29171	Aqp7	aquaporin 7	NM_019157	1.62527	2.27108	1.4135
1387925_at	25612	Asns	asparagine synthetase	NM_013079	2.27488	2.17133	1.93819
1386965_at	24539	Lpl	lipoprotein lipase	NM_012598	1.40247	2.16052	1.18066
1370249_at	24230	Tspo	translocator protein	NM_012515	1.83693	2.11247	1.30861
1369577_at	84607	Socs2	suppressor of cytokine signaling 2	NM_058208	1.02152	2.11031	1.29721
1387854_at	84352	Col1a2	collagen, type I, alpha 2	NM_053356	1.08388	2.0843	1.38173
1387123_at	25146	Cyp17a1	cytochrome P450, family 17, subfamily a, polypeptide 1	NM_012753	2.05551	2.06793	-1.00659
1387988_at	29632	Hsd3b6	hydroxy-delta-5-steroid dehydrogenase, 3 beta- and steroid delta-isomerase 6	NM_017265	1.39417	2.02527	1.94486
1377672_at	171072 /// 316153	Sult1c2 /// Sult1c2a	sulfotransferase family, cytosolic, 1C, member 2 /// sulfotransferase family, cytosolic	NM_001013177 /// NM_133547	-3.95225	1.93341	-1.26256
1372727_at	---	---	---	---	-1.03739	1.89457	1.19764
1370864_at	29393	Col1a1	collagen, type I, alpha 1	NM_053304	1.27869	1.89001	1.23894
1374863_at	362662	Rbp7	retinol binding protein 7, cellular	NM_001108693	1.87092	1.88649	1.27883
1390416_at	361074	Slc25a30	solute carrier family 25, member 30	NM_001013187	-1.45907	1.84442	-1.19082
1392965_a_at	292401	Smoc2	SPARC related modular calcium binding 2	NM_001106215	-1.03829	1.82839	1.28993
1370694_at	246273	Trib3	tribbles homolog 3 (Drosophila)	NM_144755	2.50313	1.81826	1.19629
1378163_at	289264	Grem2	gremlin 2	NM_001105974	-1.18632	1.81666	-1.41084
1381973_at	361074	Slc25a30	solute carrier family 25, member 30	NM_001013187	-1.49913	1.81257	-1.27277
1370355_at	246074	Scd1	stearoyl-Coenzyme A desaturase 1	NM_139192	-3.88084	-1.82521	-1.15953
1384225_at	---	---	---	---	-4.63599	-1.85287	-1.06633
1387985_a_at	259247	Obp3	alpha-2u globulin PGCL4	NM_001033958 /// NM_001033959 /// NM_147215 /// XM_003749949	-2.17782	-1.90871	-1.03604
1373975_at	368066	Inmt	indolethylamine N-methyltransferase	NM_001109022	-3.40365	-1.96788	-1.29821
1387438_at	114097	Ltc4s	leukotriene C4 synthase	NM_053639	-2.22675	-2.04219	-1.30335
1391544_at	362972	Pnpla3	patatin-like phospholipase domain containing 3	XR_085887 /// XR_086307	-3.79521	-2.09166	-1.89917
1368171_at	24914	Lox	lysyl oxidase	NM_017061	-4.04274	-2.13633	1.118
1387316_at	81503	Cxcl1	chemokine (C-X-C motif) ligand 1 (melanoma growth stimulating activity, alpha)	NM_030845	4.35835	-2.1626	-2.38734
1379368_at	303836	Bcl6	B-cell CLL/lymphoma 6	NM_001107084	-1.68882	-2.55944	1.60867
1384274_at	367746	LOC367746	similar to Spindlin-like protein 2 (SPIN-2)	XM_001055494 /// XM_001065575	-2.78148	-3.0173	1.59763
1370387_at	171352	Cyp3a9	cytochrome P450, family 3, subfamily a, polypeptide 9	NM_147206	-3.0565	-3.51603	-1.16621
1379888_at	100912602	LOC100912602	uncharacterized LOC100912602	XR_146341 /// XR_146654	-4.63383	-6.01922	-2.60136

## Sheet: Cr Day 7 gene list
Probeset ID	Entrez Gene	Gene Symbol	Gene Title	RefSeq Transcript ID	Fold-Change(1 vs. 0)	Fold-Change(3 vs. 0)	Fold-Change(7 vs. 0)
1371237_a_at	24567 /// 24856	Mt1a /// Ttr	metallothionein 1a /// transthyretin	NM_012681 /// NM_138826	3.27056	1.14128	5.06226
1388271_at	689415	Mt2A	metallothionein 2A	NM_001137564	4.94522	1.15019	3.03369
1387191_at	54193	Pbsn	probasin	NM_019125	-1.38503	3.47704	2.82946
1387643_at	170580	Fgf21	fibroblast growth factor 21	NM_130752	1.52241	2.88894	2.36691
1385014_at	367747	RGD1564763	similar to nudix (nucleoside diphosphate linked moiety X)-type motif 11	XM_003754743 /// XM_346277	-1.55465	-1.56885	2.2426
1368376_at	117274	Nr0b2	nuclear receptor subfamily 0, group B, member 2	NM_057133	-1.20205	1.78947	2.23895
1387988_at	29632	Hsd3b6	hydroxy-delta-5-steroid dehydrogenase, 3 beta- and steroid delta-isomerase 6	NM_017265	1.39417	2.02527	1.94486
1387925_at	25612	Asns	asparagine synthetase	NM_013079	2.27488	2.17133	1.93819
1372665_at	293820	Psat1	phosphoserine aminotransferase 1	NM_198738	1.04409	1.49611	1.90595
1368025_at	140942	Ddit4	DNA-damage-inducible transcript 4	NM_080906	-1.08583	1.64965	1.85464
1377092_at	---	---	---	---	1.40448	-1.31567	-1.80194
1367957_at	54293	Rgs3	regulator of G-protein signaling 3	NM_019340	-1.26759	1.00592	-1.9199
1391643_at	---	---	---	---	-1.29963	1.03077	-2.15011
1393510_at	500865	Sybu	syntabulin (syntaxin-interacting)	XM_001064007 /// XM_003750343 /// XM_003754302 /// XM_576264	1.0986	1.03224	-2.26153
1387316_at	81503	Cxcl1	chemokine (C-X-C motif) ligand 1 (melanoma growth stimulating activity, alpha)	NM_030845	4.35835	-2.1626	-2.38734
1378586_at	83681	Cish	cytokine inducible SH2-containing protein	NM_031804	-1.63896	1.1643	-2.98667

## Sheet: Present call list
Cd				Cr
1367452_at				1367452_at
1367453_at				1367453_at
1367454_at				1367454_at
1367455_at				1367455_at
1367456_at				1367456_at
1367457_at				1367457_at
1367458_at				1367458_at
1367459_at				1367459_at
1367460_at				1367460_at
1367461_at				1367461_at
1367462_at				1367462_at
1367463_at				1367463_at
1367464_at				1367464_at
1367465_at				1367465_at
1367466_at				1367466_at
1367467_at				1367467_at
1367468_at				1367468_at
1367469_at				1367469_at
1367470_at				1367470_at
1367471_at				1367471_at
1367472_at				1367472_at
1367473_at				1367473_at
1367474_at				1367474_at
1367475_at				1367475_at
1367476_at				1367476_at
1367477_at				1367477_at
1367478_at				1367478_at
1367479_at				1367479_at
1367480_at				1367480_at
1367481_at				1367481_at
1367482_at				1367482_at
1367483_at				1367483_at
1367484_at				1367484_at
1367485_at				1367485_at
1367486_at				1367486_at
1367487_at				1367487_at
1367488_at				1367488_at
1367489_at				1367489_at
1367490_at				1367490_at
1367491_at				1367491_at
1367492_at				1367492_at
1367493_at				1367493_at
1367494_at				1367494_at
1367495_at				1367495_at
1367496_at				1367496_at
1367497_at				1367497_at
1367498_at				1367498_at
1367499_at				1367499_at
1367500_at				1367500_at
1367501_at				1367501_at
1367502_at				1367502_at
1367503_at				1367503_at
1367504_at				1367504_at
1367505_at				1367505_at
1367506_at				1367506_at
1367507_at				1367507_at
1367508_at				1367508_at
1367509_at				1367509_at
1367510_at				1367510_at
1367511_at				1367511_at
1367512_at				1367512_at
1367513_at				1367513_at
1367514_at				1367514_at
1367515_at				1367515_at
1367516_at				1367516_at
1367517_at				1367517_at
1367518_at				1367518_at
1367519_at				1367519_at
1367520_at				1367520_at
1367521_at				1367521_at
1367522_at				1367522_at
1367523_at				1367523_at
1367524_at				1367524_at
1367525_at				1367525_at
1367526_at				1367526_at
1367527_at				1367527_at
1367528_at				1367528_at
1367529_at				1367529_at
1367530_at				1367530_at
1367531_at				1367531_at
1367532_at				1367532_at
1367533_at				1367533_at
1367534_at				1367534_at
1367535_at				1367535_at
1367536_at				1367536_at
1367537_at				1367537_at
1367538_at				1367538_at
1367539_at				1367539_at
1367540_at				1367540_at
1367541_at				1367541_at
1367542_at				1367542_at
1367543_at				1367543_at
1367544_at				1367544_at
1367545_at				1367545_at
1367546_at				1367546_at
1367547_at				1367547_at
1367548_at				1367548_at
1367549_a_at				1367549_a_at
1367550_a_at				1367550_a_at
1367551_a_at				1367551_a_at
1367553_x_at				1367553_x_at
1367555_at				1367555_at
1367556_s_at				1367556_s_at
1367557_s_at				1367557_s_at
1367559_at				1367559_at
1367560_at				1367560_at
1367561_at				1367561_at
1367562_at				1367562_at
1367563_at				1367563_at
1367564_at				1367564_at
1367565_a_at				1367565_a_at
1367567_at				1367567_at
1367568_a_at				1367568_a_at
1367569_at				1367569_at
1367573_at				1367570_at
1367574_at				1367573_at
1367575_at				1367574_at
1367576_at				1367575_at
1367577_at				1367576_at
1367578_at				1367577_at
1367579_a_at				1367578_at
1367580_at				1367579_a_at
1367582_at				1367580_at
1367583_at				1367581_a_at
1367584_at				1367582_at
1367585_a_at				1367583_at
1367586_at				1367584_at
1367588_a_at				1367585_a_at
1367589_at				1367586_at
1367590_at				1367588_a_at
1367591_at				1367589_at
1367594_at				1367590_at
1367595_s_at				1367591_at
1367596_at				1367593_at
1367597_at				1367594_at
1367598_at				1367595_s_at
1367599_at				1367596_at
1367600_at				1367597_at
1367601_at				1367598_at
1367602_at				1367599_at
1367603_at				1367600_at
1367604_at				1367601_at
1367605_at				1367602_at
1367606_at				1367603_at
1367607_at				1367604_at
1367609_at				1367605_at
1367610_at				1367606_at
1367612_at				1367607_at
1367613_at				1367609_at
1367614_at				1367610_at
1367617_at				1367612_at
1367618_a_at				1367613_at
1367619_at				1367614_at
1367620_at				1367617_at
1367621_at				1367618_a_at
1367622_at				1367619_at
1367623_at				1367620_at
1367624_at				1367621_at
1367625_at				1367622_at
1367627_at				1367623_at
1367628_at				1367624_at
1367629_at				1367625_at
1367630_at				1367627_at
1367631_at				1367628_at
1367632_at				1367629_at
1367633_at				1367630_at
1367634_at				1367631_at
1367635_at				1367632_at
1367636_at				1367633_at
1367637_a_at				1367634_at
1367638_at				1367635_at
1367639_a_at				1367636_at
1367640_at				1367637_a_at
1367641_at				1367638_at
1367642_at				1367639_a_at
1367643_at				1367640_at
1367644_at				1367641_at
1367645_at				1367642_at
1367646_at				1367643_at
1367647_at				1367644_at
1367650_at				1367645_at
1367651_at				1367646_at
1367652_at				1367647_at
1367653_a_at				1367648_at
1367654_at				1367650_at
1367655_at				1367651_at
1367656_at				1367652_at
1367657_at				1367653_a_at
1367659_s_at				1367654_at
1367660_at				1367655_at
1367661_at				1367656_at
1367662_at				1367657_at
1367663_at				1367659_s_at
1367666_at				1367660_at
1367667_at				1367661_at
1367668_a_at				1367662_at
1367669_a_at				1367663_at
1367670_at				1367666_at
1367671_at				1367667_at
1367672_at				1367668_a_at
1367673_at				1367669_a_at
1367674_at				1367670_at
1367675_at				1367671_at
1367676_at				1367672_at
1367677_at				1367673_at
1367678_at				1367674_at
1367679_at				1367675_at
1367680_at				1367676_at
1367681_at				1367677_at
1367683_at				1367678_at
1367685_at				1367679_at
1367686_at				1367680_at
1367687_a_at				1367681_at
1367688_at				1367683_at
1367689_a_at				1367685_at
1367690_at				1367686_at
1367691_at				1367687_a_at
1367693_at				1367688_at
1367694_at				1367689_a_at
1367695_at				1367690_at
1367696_at				1367691_at
1367697_at				1367693_at
1367698_a_at				1367694_at
1367699_at				1367695_at
1367701_at				1367696_at
1367702_at				1367697_at
1367704_at				1367698_a_at
1367705_at				1367699_at
1367706_at				1367701_at
1367707_at				1367702_at
1367708_a_at				1367704_at
1367709_at				1367705_at
1367710_at				1367706_at
1367711_at				1367707_at
1367712_at				1367708_a_at
1367713_at				1367709_at
1367714_at				1367710_at
1367715_at				1367711_at
1367716_at				1367712_at
1367717_at				1367713_at
1367718_at				1367714_at
1367719_at				1367715_at
1367720_at				1367716_at
1367721_at				1367717_at
1367722_at				1367718_at
1367723_a_at				1367719_at
1367724_a_at				1367720_at
1367725_at				1367721_at
1367726_at				1367722_at
1367727_at				1367723_a_at
1367728_at				1367724_a_at
1367729_at				1367725_at
1367730_at				1367727_at
1367731_at				1367728_at
1367732_at				1367729_at
1367733_at				1367730_at
1367734_at				1367731_at
1367735_at				1367732_at
1367736_at				1367733_at
1367737_at				1367734_at
1367738_at				1367735_at
1367741_at				1367736_at
1367742_at				1367737_at
1367743_at				1367738_at
1367745_at				1367741_at
1367746_a_at				1367742_at
1367747_at				1367743_at
1367748_at				1367745_at
1367749_at				1367746_a_at
1367750_at				1367747_at
1367751_at				1367748_at
1367752_at				1367749_at
1367753_at				1367750_at
1367754_s_at				1367751_at
1367755_at				1367752_at
1367756_at				1367754_s_at
1367757_at				1367755_at
1367758_at				1367756_at
1367759_at				1367757_at
1367760_at				1367758_at
1367761_at				1367759_at
1367763_at				1367760_at
1367764_at				1367761_at
1367765_at				1367763_at
1367766_at				1367764_at
1367767_at				1367765_at
1367768_at				1367766_at
1367769_at				1367767_at
1367770_at				1367768_at
1367771_at				1367769_at
1367772_at				1367770_at
1367773_at				1367771_at
1367774_at				1367772_at
1367775_at				1367773_at
1367776_at				1367774_at
1367777_at				1367775_at
1367778_at				1367776_at
1367780_at				1367777_at
1367783_at				1367778_at
1367784_a_at				1367780_at
1367786_at				1367783_at
1367788_at				1367784_a_at
1367789_at				1367786_at
1367790_at				1367788_at
1367791_at				1367789_at
1367793_at				1367790_at
1367794_at				1367791_at
1367795_at				1367793_at
1367796_at				1367794_at
1367798_at				1367795_at
1367800_at				1367796_at
1367801_at				1367798_at
1367802_at				1367800_at
1367803_at				1367801_at
1367804_at				1367802_at
1367807_at				1367803_at
1367808_at				1367804_at
1367810_at				1367807_at
1367811_at				1367808_at
1367812_at				1367810_at
1367813_at				1367811_at
1367814_at				1367812_at
1367815_at				1367813_at
1367816_at				1367814_at
1367817_at				1367815_at
1367818_at				1367816_at
1367819_at				1367817_at
1367820_at				1367818_at
1367824_at				1367819_at
1367826_at				1367820_at
1367827_at				1367824_at
1367828_at				1367826_at
1367829_at				1367827_at
1367831_at				1367828_at
1367832_at				1367829_at
1367833_at				1367831_at
1367834_at				1367832_at
1367836_at				1367833_at
1367837_at				1367834_at
1367838_at				1367836_at
1367839_at				1367837_at
1367840_at				1367838_at
1367842_at				1367839_at
1367843_at				1367840_at
1367844_at				1367842_at
1367847_at				1367843_at
1367848_at				1367844_at
1367849_at				1367847_at
1367850_at				1367848_at
1367853_at				1367849_at
1367854_at				1367850_at
1367855_at				1367853_at
1367856_at				1367854_at
1367857_at				1367855_at
1367859_at				1367856_at
1367860_a_at				1367857_at
1367863_at				1367859_at
1367864_at				1367860_a_at
1367865_at				1367863_at
1367866_at				1367864_at
1367867_at				1367865_at
1367868_at				1367866_at
1367869_at				1367867_at
1367870_at				1367868_at
1367871_at				1367869_at
1367872_at				1367870_at
1367873_at				1367871_at
1367874_at				1367872_at
1367875_at				1367873_at
1367876_at				1367874_at
1367877_at				1367875_at
1367878_at				1367876_at
1367881_at				1367877_at
1367883_at				1367878_at
1367884_at				1367881_at
1367885_at				1367883_at
1367887_at				1367884_at
1367889_at				1367885_at
1367890_at				1367887_at
1367892_at				1367889_at
1367893_a_at				1367890_at
1367894_at				1367892_at
1367895_at				1367893_a_at
1367896_at				1367894_at
1367897_at				1367895_at
1367898_at				1367896_at
1367899_at				1367897_at
1367900_at				1367898_at
1367901_at				1367899_at
1367902_at				1367900_at
1367903_at				1367901_at
1367904_at				1367902_at
1367905_at				1367903_at
1367906_at				1367904_at
1367907_a_at				1367905_at
1367908_at				1367906_at
1367909_at				1367907_a_at
1367910_at				1367908_at
1367911_at				1367909_at
1367912_at				1367910_at
1367913_at				1367911_at
1367914_at				1367912_at
1367915_at				1367913_at
1367916_at				1367914_at
1367917_at				1367915_at
1367919_at				1367916_at
1367921_at				1367917_at
1367922_at				1367919_at
1367925_at				1367921_at
1367926_at				1367922_at
1367927_at				1367925_at
1367929_at				1367926_at
1367931_a_at				1367927_at
1367932_at				1367929_at
1367933_at				1367931_a_at
1367934_at				1367932_at
1367935_at				1367933_at
1367936_at				1367934_at
1367937_at				1367935_at
1367938_at				1367936_at
1367939_at				1367937_at
1367940_at				1367938_at
1367941_at				1367939_at
1367942_at				1367940_at
1367943_at				1367941_at
1367945_at				1367942_at
1367946_at				1367943_at
1367947_at				1367945_at
1367948_a_at				1367946_at
1367950_at				1367947_at
1367952_at				1367948_a_at
1367954_at				1367950_at
1367957_at				1367952_at
1367958_at				1367954_at
1367960_at				1367957_at
1367965_at				1367958_at
1367966_at				1367960_at
1367967_at				1367963_at
1367969_at				1367965_at
1367971_at				1367966_at
1367972_at				1367967_at
1367974_at				1367969_at
1367976_at				1367971_at
1367979_s_at				1367972_at
1367980_at				1367974_at
1367981_at				1367975_at
1367982_at				1367976_at
1367985_at				1367979_s_at
1367986_at				1367980_at
1367987_at				1367981_at
1367988_at				1367982_at
1367991_at				1367983_at
1367993_at				1367985_at
1367994_at				1367986_at
1367995_at				1367987_at
1367997_at				1367988_at
1367998_at				1367991_at
1367999_at				1367993_at
1368000_at				1367994_at
1368002_at				1367995_at
1368003_at				1367996_a_at
1368004_at				1367997_at
1368006_at				1367998_at
1368008_at				1367999_at
1368009_at				1368000_at
1368010_at				1368002_at
1368011_at				1368003_at
1368012_at				1368004_at
1368016_at				1368006_at
1368018_at				1368007_at
1368019_at				1368008_at
1368020_at				1368009_at
1368021_at				1368010_at
1368022_at				1368011_at
1368023_at				1368012_at
1368025_at				1368016_at
1368026_at				1368018_at
1368027_at				1368019_at
1368029_at				1368020_at
1368030_at				1368021_at
1368031_at				1368022_at
1368032_at				1368023_at
1368035_a_at				1368025_at
1368036_at				1368026_at
1368037_at				1368027_at
1368038_at				1368029_at
1368040_at				1368030_at
1368041_at				1368031_at
1368042_a_at				1368032_at
1368043_at				1368033_at
1368045_at				1368035_a_at
1368046_at				1368036_at
1368047_at				1368037_at
1368048_at				1368038_at
1368049_at				1368040_at
1368050_at				1368041_at
1368051_at				1368042_a_at
1368052_at				1368043_at
1368053_at				1368045_at
1368055_a_at				1368046_at
1368056_at				1368047_at
1368057_at				1368048_at
1368059_at				1368049_at
1368060_at				1368050_at
1368062_at				1368051_at
1368063_a_at				1368052_at
1368064_a_at				1368053_at
1368065_at				1368055_a_at
1368067_at				1368056_at
1368068_a_at				1368057_at
1368069_at				1368058_at
1368070_at				1368059_at
1368071_at				1368060_at
1368073_at				1368062_at
1368074_at				1368063_a_at
1368075_at				1368064_a_at
1368076_at				1368065_at
1368077_at				1368067_at
1368079_at				1368068_a_at
1368082_at				1368069_at
1368083_at				1368070_at
1368085_at				1368071_at
1368086_a_at				1368072_at
1368087_a_at				1368073_at
1368088_at				1368074_at
1368089_at				1368075_at
1368090_at				1368076_at
1368091_at				1368077_at
1368092_at				1368079_at
1368094_at				1368080_at
1368095_at				1368082_at
1368096_at				1368083_at
1368099_at				1368085_at
1368100_at				1368086_a_at
1368101_at				1368087_a_at
1368103_at				1368088_at
1368106_at				1368089_at
1368109_at				1368090_at
1368111_at				1368091_at
1368115_at				1368092_at
1368116_a_at				1368094_at
1368117_at				1368095_at
1368118_at				1368096_at
1368121_at				1368099_at
1368122_at				1368100_at
1368124_at				1368101_at
1368125_at				1368103_at
1368127_at				1368106_at
1368129_at				1368109_at
1368132_at				1368111_at
1368133_at				1368115_at
1368134_a_at				1368116_a_at
1368136_at				1368117_at
1368141_at				1368118_at
1368143_at				1368121_at
1368144_at				1368122_at
1368146_at				1368124_at
1368147_at				1368125_at
1368150_at				1368127_at
1368151_at				1368129_at
1368152_at				1368132_at
1368153_a_at				1368133_at
1368154_at				1368134_a_at
1368155_at				1368136_at
1368158_at				1368141_at
1368159_at				1368143_at
1368160_at				1368144_at
1368161_a_at				1368146_at
1368163_at				1368147_at
1368164_at				1368150_at
1368165_at				1368151_at
1368166_at				1368152_at
1368167_at				1368153_a_at
1368168_at				1368154_at
1368169_at				1368155_at
1368171_at				1368158_at
1368172_a_at				1368159_at
1368173_at				1368160_at
1368175_at				1368161_a_at
1368176_at				1368163_at
1368177_at				1368164_at
1368178_at				1368165_at
1368180_s_at				1368166_at
1368181_at				1368167_at
1368183_at				1368168_at
1368184_at				1368169_at
1368186_a_at				1368171_at
1368187_at				1368172_a_at
1368188_at				1368173_at
1368189_at				1368174_at
1368190_at				1368175_at
1368191_a_at				1368176_at
1368192_at				1368177_at
1368194_at				1368178_at
1368195_at				1368180_s_at
1368199_at				1368181_at
1368202_a_at				1368183_at
1368204_at				1368184_at
1368205_at				1368186_a_at
1368206_at				1368187_at
1368207_at				1368188_at
1368208_at				1368189_at
1368211_at				1368190_at
1368212_at				1368191_a_at
1368213_at				1368192_at
1368214_at				1368195_at
1368215_at				1368199_at
1368216_at				1368202_a_at
1368217_at				1368204_at
1368219_at				1368205_at
1368220_at				1368206_at
1368221_at				1368207_at
1368222_at				1368208_at
1368223_at				1368211_at
1368224_at				1368212_at
1368225_at				1368213_at
1368226_at				1368214_at
1368227_at				1368215_at
1368228_at				1368216_at
1368229_at				1368217_at
1368230_a_at				1368219_at
1368231_at				1368220_at
1368232_at				1368221_at
1368233_at				1368222_at
1368234_at				1368223_at
1368235_at				1368224_at
1368236_at				1368225_at
1368239_at				1368226_at
1368241_a_at				1368227_at
1368243_at				1368228_at
1368244_at				1368229_at
1368245_at				1368230_a_at
1368246_at				1368231_at
1368247_at				1368232_at
1368248_at				1368233_at
1368249_at				1368234_at
1368253_at				1368235_at
1368258_at				1368236_at
1368259_at				1368239_at
1368260_at				1368241_a_at
1368262_at				1368243_at
1368264_at				1368244_at
1368265_at				1368245_at
1368266_at				1368246_at
1368267_at				1368247_at
1368268_at				1368248_at
1368270_at				1368249_at
1368271_a_at				1368251_at
1368272_at				1368253_at
1368273_at				1368259_at
1368274_at				1368260_at
1368275_at				1368262_at
1368277_at				1368264_at
1368278_at				1368265_at
1368279_at				1368266_at
1368280_at				1368267_at
1368282_at				1368268_at
1368283_at				1368270_at
1368286_at				1368271_a_at
1368288_at				1368272_at
1368289_at				1368273_at
1368290_at				1368274_at
1368291_at				1368275_at
1368294_at				1368277_at
1368295_at				1368278_at
1368296_at				1368279_at
1368303_at				1368280_at
1368304_at				1368282_at
1368305_at				1368283_at
1368307_at				1368286_at
1368308_at				1368287_at
1368309_at				1368288_at
1368311_at				1368289_at
1368314_at				1368290_at
1368316_at				1368291_at
1368317_at				1368294_at
1368318_at				1368295_at
1368319_a_at				1368296_at
1368321_at				1368303_at
1368322_at				1368304_at
1368323_at				1368305_at
1368325_at				1368307_at
1368326_at				1368308_at
1368328_at				1368309_at
1368330_at				1368311_at
1368331_at				1368314_at
1368332_at				1368316_at
1368334_at				1368317_at
1368335_at				1368318_at
1368336_at				1368319_a_at
1368340_at				1368321_at
1368341_at				1368322_at
1368346_at				1368323_at
1368354_at				1368325_at
1368355_at				1368326_at
1368356_a_at				1368328_at
1368358_a_at				1368330_at
1368360_at				1368331_at
1368361_a_at				1368332_at
1368362_a_at				1368334_at
1368365_at				1368335_at
1368368_a_at				1368336_at
1368372_at				1368340_at
1368375_a_at				1368341_at
1368376_at				1368346_at
1368378_at				1368354_at
1368379_at				1368355_at
1368380_at				1368356_a_at
1368385_a_at				1368358_a_at
1368386_at				1368360_at
1368387_at				1368361_a_at
1368389_at				1368362_a_at
1368390_at				1368365_at
1368393_at				1368368_a_at
1368397_at				1368372_at
1368399_a_at				1368375_a_at
1368400_at				1368376_at
1368402_at				1368378_at
1368403_at				1368379_at
1368404_at				1368380_at
1368405_at				1368385_a_at
1368407_at				1368386_at
1368409_at				1368387_at
1368410_at				1368389_at
1368412_a_at				1368390_at
1368413_at				1368391_at
1368418_a_at				1368392_at
1368419_at				1368393_at
1368420_at				1368397_at
1368422_at				1368399_a_at
1368424_at				1368400_at
1368426_at				1368402_at
1368427_at				1368403_at
1368428_at				1368404_at
1368429_at				1368405_at
1368430_at				1368407_at
1368431_at				1368409_at
1368433_at				1368410_at
1368434_at				1368412_a_at
1368435_at				1368413_at
1368436_at				1368418_a_at
1368440_at				1368419_at
1368442_at				1368420_at
1368444_at				1368422_at
1368446_at				1368424_at
1368447_x_at				1368426_at
1368450_at				1368427_at
1368452_at				1368428_at
1368453_at				1368429_at
1368458_at				1368430_at
1368460_at				1368431_at
1368461_at				1368433_at
1368463_at				1368434_at
1368466_a_at				1368435_at
1368467_at				1368436_at
1368470_at				1368440_at
1368474_at				1368442_at
1368475_at				1368444_at
1368476_at				1368446_at
1368480_at				1368447_x_at
1368482_at				1368450_at
1368484_at				1368452_at
1368486_at				1368453_at
1368488_at				1368458_at
1368490_at				1368460_at
1368491_at				1368461_at
1368492_at				1368463_at
1368494_at				1368466_a_at
1368497_at				1368467_at
1368501_s_at				1368470_at
1368503_at				1368474_at
1368504_at				1368475_at
1368507_at				1368476_at
1368508_at				1368480_at
1368509_at				1368482_at
1368512_a_at				1368486_at
1368513_at				1368488_at
1368514_at				1368490_at
1368516_at				1368491_at
1368517_at				1368492_at
1368518_at				1368494_at
1368520_at				1368497_at
1368522_at				1368503_at
1368525_at				1368504_at
1368526_at				1368507_at
1368527_at				1368508_at
1368528_at				1368509_at
1368530_at				1368512_a_at
1368533_at				1368514_at
1368536_at				1368515_at
1368537_at				1368516_at
1368538_at				1368517_at
1368541_at				1368518_at
1368543_at				1368520_at
1368544_a_at				1368522_at
1368545_at				1368523_at
1368549_at				1368525_at
1368551_at				1368526_at
1368552_at				1368527_at
1368553_at				1368528_at
1368558_s_at				1368536_at
1368560_at				1368537_at
1368563_at				1368538_at
1368565_at				1368541_at
1368566_a_at				1368543_at
1368567_at				1368544_a_at
1368569_at				1368545_at
1368570_at				1368549_at
1368573_at				1368551_at
1368574_at				1368552_at
1368583_a_at				1368553_at
1368587_at				1368558_s_at
1368588_at				1368560_at
1368589_at				1368561_at
1368590_at				1368563_at
1368591_at				1368565_at
1368592_at				1368566_a_at
1368593_at				1368567_at
1368596_at				1368569_at
1368598_at				1368570_at
1368600_at				1368573_at
1368607_at				1368574_at
1368608_at				1368583_a_at
1368609_at				1368587_at
1368614_at				1368588_at
1368617_at				1368589_at
1368618_at				1368590_at
1368619_at				1368591_at
1368621_at				1368592_at
1368627_at				1368593_at
1368634_at				1368596_at
1368642_at				1368598_at
1368643_at				1368600_at
1368645_at				1368606_at
1368646_at				1368607_at
1368647_at				1368608_at
1368649_at				1368609_at
1368650_at				1368614_at
1368651_at				1368617_at
1368652_at				1368618_at
1368653_a_at				1368619_at
1368655_at				1368621_at
1368658_at				1368627_at
1368659_at				1368631_at
1368662_at				1368634_at
1368665_at				1368636_at
1368668_at				1368642_at
1368671_at				1368643_at
1368674_at				1368645_at
1368675_at				1368646_at
1368676_at				1368647_at
1368679_a_at				1368649_at
1368686_at				1368650_at
1368687_at				1368651_at
1368692_a_at				1368652_at
1368693_at				1368653_a_at
1368695_at				1368654_at
1368698_at				1368655_at
1368700_at				1368658_at
1368702_at				1368659_at
1368703_at				1368661_at
1368706_at				1368662_at
1368707_at				1368664_at
1368710_at				1368665_at
1368711_at				1368668_at
1368712_at				1368671_at
1368717_at				1368674_at
1368720_at				1368675_at
1368725_at				1368676_at
1368726_a_at				1368679_a_at
1368731_at				1368686_at
1368732_at				1368687_at
1368733_at				1368692_a_at
1368736_at				1368693_at
1368741_at				1368695_at
1368742_at				1368698_at
1368745_at				1368700_at
1368748_at				1368702_at
1368751_at				1368703_at
1368755_at				1368706_at
1368769_at				1368707_at
1368770_at				1368710_at
1368773_at				1368711_at
1368775_at				1368712_at
1368778_at				1368717_at
1368779_a_at				1368718_at
1368784_at				1368720_at
1368790_at				1368725_at
1368792_at				1368726_a_at
1368794_at				1368731_at
1368797_at				1368732_at
1368799_at				1368733_at
1368806_at				1368736_at
1368807_at				1368741_at
1368808_at				1368742_at
1368809_at				1368745_at
1368811_at				1368748_at
1368813_at				1368751_at
1368814_at				1368755_at
1368817_at				1368769_at
1368818_at				1368770_at
1368819_at				1368773_at
1368820_at				1368775_at
1368821_at				1368778_at
1368822_at				1368779_a_at
1368824_at				1368784_at
1368826_at				1368790_at
1368827_at				1368792_at
1368829_at				1368793_at
1368831_at				1368794_at
1368832_at				1368797_at
1368834_at				1368799_at
1368835_at				1368806_at
1368837_at				1368808_at
1368838_at				1368809_at
1368839_at				1368811_at
1368840_at				1368813_at
1368841_at				1368814_at
1368842_at				1368817_at
1368843_at				1368818_at
1368844_at				1368819_at
1368847_at				1368820_at
1368848_at				1368821_at
1368849_at				1368822_at
1368851_at				1368824_at
1368852_at				1368826_at
1368856_at				1368827_at
1368859_at				1368829_at
1368862_at				1368831_at
1368863_at				1368832_at
1368866_at				1368834_at
1368867_at				1368835_at
1368869_at				1368837_at
1368870_at				1368838_at
1368871_at				1368839_at
1368872_a_at				1368840_at
1368873_at				1368841_at
1368874_a_at				1368842_at
1368877_at				1368843_at
1368878_at				1368844_at
1368881_at				1368847_at
1368882_at				1368848_at
1368883_at				1368849_at
1368886_at				1368851_at
1368888_a_at				1368852_at
1368889_at				1368856_at
1368890_at				1368859_at
1368891_at				1368862_at
1368896_at				1368863_at
1368897_at				1368866_at
1368899_at				1368867_at
1368903_at				1368869_at
1368904_at				1368870_at
1368905_at				1368871_at
1368908_at				1368872_a_at
1368909_a_at				1368873_at
1368910_at				1368874_a_at
1368911_at				1368877_at
1368915_at				1368878_at
1368916_at				1368881_at
1368917_at				1368882_at
1368921_a_at				1368883_at
1368924_at				1368886_at
1368927_at				1368888_a_at
1368931_at				1368889_at
1368934_at				1368890_at
1368936_at				1368891_at
1368940_at				1368896_at
1368943_at				1368897_at
1368944_at				1368899_at
1368945_at				1368903_at
1368946_at				1368904_at
1368947_at				1368905_at
1368953_at				1368908_at
1368955_at				1368909_a_at
1368960_at				1368910_at
1368964_at				1368911_at
1368973_at				1368915_at
1368976_at				1368916_at
1368977_a_at				1368917_at
1368980_at				1368921_a_at
1368984_at				1368924_at
1368988_at				1368928_at
1368990_at				1368931_at
1368991_at				1368932_at
1368992_a_at				1368933_at
1369003_at				1368934_at
1369006_at				1368936_at
1369007_at				1368940_at
1369008_a_at				1368943_at
1369009_at				1368944_at
1369010_at				1368945_at
1369011_at				1368946_at
1369012_at				1368947_at
1369013_a_at				1368953_at
1369023_at				1368955_at
1369029_at				1368960_at
1369031_at				1368964_at
1369032_at				1368973_at
1369037_at				1368977_a_at
1369039_at				1368980_at
1369042_at				1368984_at
1369050_at				1368988_at
1369051_at				1368990_at
1369052_at				1368991_at
1369057_at				1368992_a_at
1369059_at				1369003_at
1369060_a_at				1369007_at
1369061_at				1369010_at
1369063_at				1369011_at
1369065_a_at				1369012_at
1369068_at				1369013_a_at
1369069_at				1369023_at
1369070_at				1369025_at
1369072_at				1369029_at
1369073_at				1369031_at
1369074_at				1369032_at
1369076_at				1369039_at
1369077_at				1369040_at
1369078_at				1369042_at
1369081_at				1369044_a_at
1369083_at				1369050_at
1369084_a_at				1369051_at
1369086_a_at				1369052_at
1369087_at				1369057_at
1369092_at				1369059_at
1369093_at				1369060_a_at
1369094_a_at				1369061_at
1369097_s_at				1369063_at
1369099_at				1369065_a_at
1369104_at				1369068_at
1369105_a_at				1369069_at
1369110_x_at				1369070_at
1369111_at				1369072_at
1369115_at				1369073_at
1369120_a_at				1369074_at
1369121_at				1369076_at
1369122_at				1369077_at
1369126_at				1369078_at
1369127_a_at				1369081_at
1369148_at				1369083_at
1369150_at				1369084_a_at
1369152_at				1369086_a_at
1369156_at				1369087_at
1369157_at				1369092_at
1369159_at				1369093_at
1369160_a_at				1369094_a_at
1369161_at				1369097_s_at
1369167_at				1369099_at
1369169_at				1369104_at
1369171_at				1369105_a_at
1369173_at				1369110_x_at
1369174_at				1369111_at
1369177_at				1369120_a_at
1369179_a_at				1369121_at
1369181_at				1369122_at
1369186_at				1369127_a_at
1369187_a_at				1369148_at
1369195_at				1369150_at
1369197_at				1369152_at
1369200_at				1369156_at
1369202_at				1369157_at
1369204_at				1369159_at
1369206_at				1369160_a_at
1369208_at				1369161_at
1369209_at				1369167_at
1369212_s_at				1369169_at
1369215_a_at				1369171_at
1369218_at				1369173_at
1369220_at				1369174_at
1369221_at				1369177_at
1369224_at				1369179_a_at
1369225_at				1369181_at
1369226_at				1369182_at
1369227_at				1369186_at
1369238_at				1369187_a_at
1369248_a_at				1369195_at
1369249_at				1369197_at
1369256_at				1369200_at
1369259_at				1369202_at
1369262_at				1369204_at
1369265_at				1369206_at
1369266_at				1369208_at
1369268_at				1369209_at
1369269_at				1369212_s_at
1369270_at				1369215_a_at
1369275_s_at				1369220_at
1369278_at				1369221_at
1369285_at				1369224_at
1369286_at				1369225_at
1369289_at				1369226_at
1369290_at				1369227_at
1369291_at				1369236_at
1369292_at				1369238_at
1369296_at				1369248_a_at
1369304_at				1369249_at
1369306_at				1369259_at
1369312_a_at				1369262_at
1369318_at				1369265_at
1369319_at				1369266_at
1369323_at				1369268_at
1369338_at				1369269_at
1369344_at				1369270_at
1369373_at				1369275_s_at
1369387_at				1369278_at
1369393_at				1369285_at
1369397_at				1369286_at
1369402_at				1369289_at
1369407_at				1369290_at
1369409_at				1369291_at
1369410_at				1369292_at
1369412_a_at				1369296_at
1369413_at				1369304_at
1369414_at				1369306_at
1369415_at				1369312_a_at
1369417_a_at				1369318_at
1369420_at				1369319_at
1369421_at				1369323_at
1369424_at				1369337_at
1369427_at				1369338_at
1369430_at				1369344_at
1369435_at				1369387_at
1369440_at				1369393_at
1369450_at				1369397_at
1369452_a_at				1369402_at
1369455_at				1369407_at
1369465_at				1369409_at
1369467_a_at				1369410_at
1369468_at				1369412_a_at
1369473_at				1369413_at
1369485_at				1369414_at
1369491_at				1369415_at
1369492_at				1369417_a_at
1369493_at				1369420_at
1369494_a_at				1369421_at
1369495_at				1369424_at
1369496_at				1369427_at
1369497_at				1369430_at
1369499_at				1369435_at
1369501_at				1369440_at
1369502_a_at				1369450_at
1369504_at				1369452_a_at
1369519_at				1369455_at
1369526_at				1369460_at
1369531_at				1369465_at
1369539_at				1369467_a_at
1369543_s_at				1369468_at
1369546_at				1369473_at
1369554_at				1369485_at
1369557_at				1369491_at
1369558_at				1369492_at
1369559_a_at				1369493_at
1369560_at				1369494_a_at
1369571_at				1369495_at
1369577_at				1369497_at
1369581_at				1369499_at
1369588_a_at				1369501_at
1369590_a_at				1369502_a_at
1369597_at				1369504_at
1369610_at				1369509_a_at
1369614_at				1369519_at
1369615_at				1369526_at
1369617_at				1369531_at
1369621_s_at				1369539_at
1369625_at				1369543_s_at
1369626_at				1369546_at
1369628_at				1369554_at
1369629_at				1369557_at
1369630_at				1369558_at
1369631_at				1369559_a_at
1369632_a_at				1369560_at
1369633_at				1369571_at
1369635_at				1369577_at
1369636_at				1369581_at
1369641_at				1369588_a_at
1369642_at				1369590_a_at
1369643_a_at				1369591_at
1369644_at				1369597_at
1369648_at				1369610_at
1369654_at				1369614_at
1369655_at				1369615_at
1369663_at				1369617_at
1369664_at				1369621_s_at
1369665_a_at				1369625_at
1369666_at				1369626_at
1369667_at				1369628_at
1369669_at				1369629_at
1369670_at				1369630_at
1369671_at				1369631_at
1369675_at				1369632_a_at
1369676_at				1369633_at
1369678_a_at				1369635_at
1369679_a_at				1369636_at
1369683_at				1369641_at
1369686_at				1369642_at
1369690_at				1369643_a_at
1369701_at				1369644_at
1369702_at				1369648_at
1369704_at				1369654_at
1369708_a_at				1369655_at
1369712_at				1369658_at
1369714_at				1369663_at
1369716_s_at				1369664_at
1369718_at				1369665_a_at
1369720_at				1369666_at
1369722_a_at				1369667_at
1369723_at				1369669_at
1369725_at				1369670_at
1369726_at				1369671_at
1369727_at				1369675_at
1369728_at				1369676_at
1369729_at				1369678_a_at
1369733_at				1369679_a_at
1369734_at				1369683_at
1369737_at				1369690_at
1369738_s_at				1369701_at
1369742_at				1369702_at
1369743_a_at				1369704_at
1369746_a_at				1369708_a_at
1369754_a_at				1369712_at
1369756_a_at				1369714_at
1369758_at				1369716_s_at
1369764_at				1369718_at
1369768_at				1369720_at
1369771_at				1369722_a_at
1369775_at				1369723_at
1369777_a_at				1369725_at
1369782_a_at				1369726_at
1369783_a_at				1369727_at
1369785_at				1369728_at
1369788_s_at				1369729_at
1369790_at				1369732_a_at
1369791_at				1369733_at
1369799_at				1369734_at
1369813_at				1369737_at
1369830_at				1369738_s_at
1369834_at				1369742_at
1369837_at				1369743_a_at
1369839_at				1369744_at
1369840_at				1369746_a_at
1369850_at				1369754_a_at
1369852_at				1369756_a_at
1369854_a_at				1369758_at
1369863_at				1369764_at
1369868_at				1369768_at
1369879_a_at				1369771_at
1369895_s_at				1369775_at
1369896_s_at				1369777_a_at
1369897_s_at				1369782_a_at
1369899_s_at				1369783_a_at
1369902_at				1369785_at
1369906_s_at				1369788_s_at
1369909_s_at				1369790_at
1369912_at				1369791_at
1369915_at				1369799_at
1369922_at				1369813_at
1369926_at				1369816_at
1369927_at				1369830_at
1369929_at				1369834_at
1369930_at				1369837_at
1369931_at				1369839_at
1369932_a_at				1369840_at
1369933_at				1369850_at
1369934_at				1369852_at
1369935_at				1369854_a_at
1369936_at				1369863_at
1369937_at				1369868_at
1369938_at				1369870_at
1369939_at				1369879_a_at
1369940_at				1369895_s_at
1369941_at				1369896_s_at
1369942_at				1369897_s_at
1369943_at				1369899_s_at
1369944_at				1369902_at
1369946_at				1369906_s_at
1369948_at				1369909_s_at
1369950_at				1369912_at
1369952_at				1369915_at
1369953_a_at				1369922_at
1369954_at				1369926_at
1369955_at				1369927_at
1369956_at				1369929_at
1369957_at				1369930_at
1369958_at				1369932_a_at
1369959_at				1369933_at
1369960_at				1369934_at
1369961_at				1369935_at
1369962_at				1369936_at
1369963_at				1369937_at
1369964_at				1369938_at
1369965_at				1369939_at
1369966_a_at				1369940_at
1369967_at				1369941_at
1369968_at				1369942_at
1369969_at				1369943_at
1369970_at				1369944_at
1369971_a_at				1369946_at
1369972_at				1369948_at
1369973_at				1369950_at
1369974_at				1369952_at
1369975_at				1369953_a_at
1369976_at				1369954_at
1369978_at				1369955_at
1369979_at				1369956_at
1369980_s_at				1369957_at
1369981_at				1369958_at
1369982_at				1369959_at
1369983_at				1369960_at
1369984_at				1369961_at
1369986_at				1369962_at
1369989_at				1369963_at
1369990_at				1369964_at
1369991_at				1369965_at
1369992_at				1369966_a_at
1369994_at				1369967_at
1369995_at				1369968_at
1369996_at				1369969_at
1369997_at				1369970_at
1369998_at				1369971_a_at
1370000_at				1369972_at
1370001_at				1369973_at
1370002_at				1369974_at
1370003_at				1369975_at
1370004_at				1369976_at
1370005_at				1369978_at
1370006_at				1369979_at
1370007_at				1369980_s_at
1370008_at				1369981_at
1370009_at				1369982_at
1370010_at				1369983_at
1370014_at				1369984_at
1370017_at				1369986_at
1370019_at				1369989_at
1370020_at				1369990_at
1370023_at				1369991_at
1370024_at				1369992_at
1370025_at				1369994_at
1370026_at				1369995_at
1370027_a_at				1369996_at
1370029_at				1369997_at
1370030_at				1369998_at
1370031_at				1370000_at
1370034_at				1370001_at
1370035_at				1370002_at
1370036_at				1370003_at
1370040_at				1370004_at
1370043_at				1370005_at
1370044_at				1370006_at
1370045_at				1370007_at
1370046_at				1370008_at
1370047_at				1370009_at
1370049_at				1370010_at
1370050_at				1370014_at
1370051_at				1370017_at
1370052_at				1370019_at
1370054_at				1370020_at
1370055_at				1370023_at
1370056_at				1370024_at
1370057_at				1370025_at
1370060_at				1370026_at
1370062_at				1370027_a_at
1370063_at				1370029_at
1370064_at				1370030_at
1370065_at				1370031_at
1370066_at				1370034_at
1370067_at				1370035_at
1370069_at				1370036_at
1370070_at				1370040_at
1370071_at				1370043_at
1370073_at				1370044_at
1370074_at				1370045_at
1370075_at				1370047_at
1370080_at				1370049_at
1370081_a_at				1370050_at
1370085_at				1370052_at
1370086_at				1370054_at
1370087_at				1370055_at
1370088_at				1370056_at
1370090_at				1370057_at
1370098_at				1370060_at
1370108_a_at				1370062_at
1370109_s_at				1370063_at
1370112_at				1370064_at
1370113_at				1370065_at
1370114_a_at				1370066_at
1370119_at				1370067_at
1370122_at				1370069_at
1370127_at				1370070_at
1370129_at				1370071_at
1370130_at				1370072_at
1370134_at				1370073_at
1370135_at				1370074_at
1370136_at				1370075_at
1370141_at				1370079_at
1370144_at				1370080_at
1370145_at				1370081_a_at
1370147_at				1370085_at
1370148_at				1370086_at
1370149_at				1370087_at
1370150_a_at				1370088_at
1370151_at				1370090_at
1370153_at				1370096_at
1370154_at				1370098_at
1370155_at				1370103_at
1370156_at				1370108_a_at
1370158_at				1370109_s_at
1370159_at				1370111_at
1370160_at				1370112_at
1370161_at				1370113_at
1370162_at				1370114_a_at
1370163_at				1370119_at
1370164_at				1370122_at
1370166_at				1370129_at
1370167_at				1370130_at
1370168_at				1370134_at
1370169_at				1370135_at
1370170_at				1370136_at
1370171_at				1370141_at
1370172_at				1370144_at
1370173_at				1370147_at
1370175_a_at				1370148_at
1370176_at				1370149_at
1370178_at				1370150_a_at
1370179_at				1370151_at
1370180_at				1370153_at
1370181_at				1370154_at
1370183_at				1370155_at
1370184_at				1370156_at
1370186_at				1370158_at
1370187_at				1370159_at
1370188_at				1370160_at
1370189_at				1370161_at
1370190_at				1370162_at
1370191_at				1370163_at
1370192_at				1370164_at
1370193_at				1370166_at
1370194_at				1370167_at
1370195_at				1370168_at
1370196_at				1370169_at
1370199_at				1370170_at
1370200_at				1370171_at
1370202_at				1370172_at
1370203_at				1370173_at
1370204_at				1370175_a_at
1370207_at				1370176_at
1370208_at				1370178_at
1370209_at				1370179_at
1370213_at				1370180_at
1370215_at				1370181_at
1370218_at				1370183_at
1370219_at				1370184_at
1370220_at				1370186_at
1370223_at				1370187_at
1370224_at				1370188_at
1370225_at				1370189_at
1370226_at				1370190_at
1370228_at				1370191_at
1370230_at				1370192_at
1370232_at				1370193_at
1370234_at				1370194_at
1370235_at				1370195_at
1370236_at				1370196_at
1370237_at				1370199_at
1370238_at				1370200_at
1370239_at				1370202_at
1370240_x_at				1370203_at
1370241_at				1370204_at
1370242_at				1370207_at
1370243_a_at				1370208_at
1370244_at				1370209_at
1370245_at				1370213_at
1370246_at				1370215_at
1370247_a_at				1370218_at
1370248_at				1370219_at
1370249_at				1370220_at
1370250_at				1370223_at
1370252_at				1370224_at
1370253_at				1370226_at
1370256_at				1370228_at
1370258_at				1370230_at
1370259_a_at				1370232_at
1370260_at				1370234_at
1370261_at				1370235_at
1370262_at				1370236_at
1370264_at				1370237_at
1370265_at				1370238_at
1370267_at				1370239_at
1370274_at				1370240_x_at
1370275_at				1370241_at
1370276_at				1370242_at
1370277_at				1370243_a_at
1370278_at				1370244_at
1370280_at				1370245_at
1370281_at				1370246_at
1370282_at				1370247_a_at
1370283_at				1370248_at
1370284_at				1370249_at
1370285_at				1370250_at
1370286_at				1370252_at
1370287_a_at				1370253_at
1370288_a_at				1370256_at
1370290_at				1370258_at
1370294_a_at				1370259_a_at
1370295_at				1370260_at
1370296_at				1370261_at
1370298_at				1370262_at
1370299_at				1370264_at
1370300_at				1370265_at
1370301_at				1370267_at
1370302_at				1370274_at
1370303_at				1370275_at
1370304_at				1370276_at
1370305_at				1370277_at
1370306_at				1370278_at
1370307_at				1370280_at
1370308_at				1370281_at
1370309_a_at				1370282_at
1370310_at				1370283_at
1370311_at				1370284_at
1370312_at				1370285_at
1370313_at				1370286_at
1370314_at				1370287_a_at
1370316_at				1370288_a_at
1370317_at				1370290_at
1370318_at				1370294_a_at
1370319_at				1370295_at
1370320_at				1370296_at
1370321_at				1370298_at
1370322_at				1370299_at
1370324_at				1370300_at
1370325_at				1370301_at
1370326_at				1370302_at
1370327_at				1370303_at
1370329_at				1370304_at
1370330_at				1370305_at
1370331_at				1370306_at
1370333_a_at				1370307_at
1370334_at				1370308_at
1370335_at				1370309_a_at
1370336_at				1370310_at
1370337_at				1370311_at
1370339_at				1370312_at
1370340_x_at				1370313_at
1370343_at				1370314_at
1370344_at				1370316_at
1370345_at				1370317_at
1370346_at				1370318_at
1370348_at				1370319_at
1370349_a_at				1370320_at
1370350_x_at				1370321_at
1370351_at				1370322_at
1370352_at				1370323_at
1370353_at				1370324_at
1370354_at				1370325_at
1370355_at				1370326_at
1370356_at				1370327_at
1370357_at				1370329_at
1370358_at				1370330_at
1370359_at				1370331_at
1370360_at				1370333_a_at
1370363_at				1370334_at
1370364_at				1370335_at
1370365_at				1370336_at
1370366_at				1370337_at
1370368_at				1370339_at
1370370_at				1370340_x_at
1370371_a_at				1370343_at
1370374_at				1370344_at
1370375_at				1370345_at
1370376_a_at				1370346_at
1370377_at				1370348_at
1370378_at				1370349_a_at
1370381_at				1370350_x_at
1370382_at				1370351_at
1370383_s_at				1370352_at
1370384_a_at				1370353_at
1370385_at				1370354_at
1370386_at				1370355_at
1370387_at				1370356_at
1370389_at				1370357_at
1370390_at				1370358_at
1370392_at				1370359_at
1370393_at				1370360_at
1370396_x_at				1370361_at
1370397_at				1370363_at
1370398_at				1370364_at
1370399_at				1370365_at
1370407_at				1370366_at
1370413_at				1370368_at
1370414_at				1370370_at
1370420_at				1370371_a_at
1370422_at				1370374_at
1370425_at				1370375_at
1370426_a_at				1370376_a_at
1370427_at				1370377_at
1370428_x_at				1370378_at
1370429_at				1370381_at
1370433_at				1370383_s_at
1370435_a_at				1370384_a_at
1370436_at				1370385_at
1370437_at				1370386_at
1370440_at				1370387_at
1370443_at				1370390_at
1370445_at				1370392_at
1370446_at				1370393_at
1370449_at				1370396_x_at
1370454_at				1370397_at
1370460_at				1370398_at
1370461_at				1370399_at
1370462_at				1370407_at
1370463_x_at				1370408_at
1370464_at				1370413_at
1370465_at				1370414_at
1370473_a_at				1370420_at
1370474_at				1370422_at
1370475_at				1370425_at
1370476_at				1370426_a_at
1370479_x_at				1370427_at
1370495_s_at				1370428_x_at
1370496_at				1370429_at
1370501_at				1370433_at
1370504_a_at				1370435_a_at
1370505_at				1370436_at
1370506_at				1370437_at
1370507_at				1370440_at
1370509_at				1370443_at
1370510_a_at				1370445_at
1370511_at				1370446_at
1370512_at				1370449_at
1370516_at				1370450_at
1370520_at				1370454_at
1370521_at				1370460_at
1370522_at				1370461_at
1370523_a_at				1370462_at
1370524_at				1370463_x_at
1370525_at				1370464_at
1370526_at				1370465_at
1370527_a_at				1370473_a_at
1370529_a_at				1370474_at
1370530_a_at				1370475_at
1370531_a_at				1370476_at
1370534_at				1370479_x_at
1370536_at				1370482_at
1370537_at				1370491_a_at
1370538_at				1370495_s_at
1370539_at				1370496_at
1370541_at				1370499_at
1370542_a_at				1370501_at
1370543_at				1370504_a_at
1370547_at				1370505_at
1370548_at				1370506_at
1370549_at				1370507_at
1370553_at				1370509_at
1370554_at				1370510_a_at
1370563_at				1370511_at
1370566_at				1370512_at
1370570_at				1370516_at
1370573_at				1370520_at
1370575_a_at				1370521_at
1370576_at				1370522_at
1370577_at				1370523_a_at
1370578_at				1370524_at
1370580_a_at				1370525_at
1370583_s_at				1370526_at
1370585_a_at				1370527_a_at
1370589_at				1370529_a_at
1370592_at				1370530_a_at
1370593_at				1370531_a_at
1370597_at				1370534_at
1370599_a_at				1370536_at
1370603_a_at				1370537_at
1370605_s_at				1370538_at
1370606_at				1370539_at
1370609_a_at				1370540_at
1370612_at				1370541_at
1370613_s_at				1370542_a_at
1370615_at				1370543_at
1370617_at				1370544_at
1370618_at				1370547_at
1370623_at				1370548_at
1370642_s_at				1370549_at
1370648_a_at				1370553_at
1370651_a_at				1370554_at
1370656_a_at				1370563_at
1370663_at				1370566_at
1370670_at				1370570_at
1370676_at				1370573_at
1370678_s_at				1370575_a_at
1370680_at				1370576_at
1370682_at				1370577_at
1370684_s_at				1370578_at
1370686_at				1370580_a_at
1370688_at				1370583_s_at
1370690_at				1370585_a_at
1370691_a_at				1370589_at
1370693_a_at				1370592_at
1370694_at				1370593_at
1370698_at				1370597_at
1370699_a_at				1370599_a_at
1370706_a_at				1370603_a_at
1370708_a_at				1370605_s_at
1370714_a_at				1370606_at
1370724_a_at				1370607_a_at
1370725_a_at				1370609_a_at
1370728_at				1370613_s_at
1370730_a_at				1370615_at
1370745_at				1370617_at
1370751_at				1370618_at
1370766_at				1370623_at
1370772_a_at				1370642_s_at
1370778_at				1370648_a_at
1370779_x_at				1370651_a_at
1370785_s_at				1370656_a_at
1370789_a_at				1370663_at
1370792_at				1370670_at
1370802_at				1370676_at
1370803_at				1370678_s_at
1370804_at				1370680_at
1370806_at				1370684_s_at
1370807_at				1370686_at
1370808_at				1370688_at
1370809_at				1370690_at
1370810_at				1370691_a_at
1370811_at				1370693_a_at
1370813_at				1370694_at
1370814_at				1370695_s_at
1370817_at				1370698_at
1370818_at				1370699_a_at
1370819_at				1370706_a_at
1370820_at				1370707_at
1370821_at				1370708_a_at
1370822_at				1370714_a_at
1370823_at				1370719_a_at
1370824_at				1370724_a_at
1370825_a_at				1370725_a_at
1370826_at				1370728_at
1370827_at				1370730_a_at
1370828_at				1370745_at
1370830_at				1370751_at
1370831_at				1370766_at
1370832_at				1370767_at
1370835_at				1370772_a_at
1370836_at				1370778_at
1370838_s_at				1370779_x_at
1370842_at				1370785_s_at
1370844_at				1370789_a_at
1370847_at				1370792_at
1370851_a_at				1370802_at
1370855_at				1370803_at
1370856_at				1370804_at
1370857_at				1370806_at
1370859_at				1370807_at
1370861_at				1370808_at
1370862_at				1370809_at
1370864_at				1370810_at
1370865_at				1370811_at
1370866_at				1370813_at
1370867_at				1370814_at
1370870_at				1370817_at
1370871_at				1370818_at
1370872_at				1370819_at
1370873_at				1370820_at
1370875_at				1370821_at
1370876_at				1370822_at
1370878_at				1370823_at
1370879_at				1370824_at
1370880_at				1370825_a_at
1370881_at				1370826_at
1370882_at				1370827_at
1370883_at				1370828_at
1370884_at				1370830_at
1370885_at				1370831_at
1370886_a_at				1370832_at
1370887_at				1370835_at
1370888_at				1370836_at
1370889_at				1370838_s_at
1370890_at				1370842_at
1370891_at				1370844_at
1370892_at				1370847_at
1370893_at				1370851_a_at
1370895_at				1370855_at
1370897_at				1370856_at
1370899_at				1370857_at
1370901_at				1370859_at
1370903_a_at				1370861_at
1370904_at				1370862_at
1370905_at				1370864_at
1370906_at				1370865_at
1370907_at				1370866_at
1370908_at				1370867_at
1370909_at				1370870_at
1370910_at				1370871_at
1370911_at				1370872_at
1370913_at				1370873_at
1370914_at				1370875_at
1370915_s_at				1370876_at
1370916_at				1370878_at
1370917_at				1370879_at
1370918_a_at				1370880_at
1370919_at				1370881_at
1370920_at				1370882_at
1370921_at				1370883_at
1370923_at				1370884_at
1370925_at				1370885_at
1370927_at				1370886_a_at
1370928_at				1370887_at
1370929_at				1370888_at
1370930_at				1370889_at
1370931_at				1370890_at
1370932_at				1370891_at
1370933_at				1370892_at
1370934_at				1370893_at
1370935_at				1370895_at
1370936_at				1370897_at
1370939_at				1370899_at
1370940_at				1370901_at
1370941_at				1370903_a_at
1370943_at				1370904_at
1370945_at				1370905_at
1370946_at				1370906_at
1370947_at				1370907_at
1370948_a_at				1370908_at
1370949_at				1370909_at
1370950_at				1370910_at
1370951_at				1370911_at
1370952_at				1370913_at
1370953_at				1370914_at
1370954_at				1370915_s_at
1370956_at				1370916_at
1370957_at				1370917_at
1370959_at				1370918_a_at
1370960_at				1370919_at
1370962_at				1370920_at
1370964_at				1370921_at
1370965_at				1370923_at
1370967_at				1370925_at
1370968_at				1370928_at
1370969_at				1370929_at
1370972_x_at				1370930_at
1370973_at				1370931_at
1370974_at				1370932_at
1370975_at				1370933_at
1370976_at				1370934_at
1370978_at				1370935_at
1370979_at				1370936_at
1370981_at				1370939_at
1370984_at				1370940_at
1370986_s_at				1370941_at
1370987_at				1370943_at
1370988_at				1370946_at
1370990_at				1370947_at
1370991_at				1370948_a_at
1370992_a_at				1370949_at
1370993_at				1370950_at
1370995_at				1370951_at
1370997_at				1370952_at
1370999_at				1370953_at
1371002_at				1370954_at
1371008_at				1370956_at
1371011_at				1370957_at
1371012_at				1370959_at
1371014_at				1370960_at
1371015_at				1370962_at
1371016_at				1370964_at
1371017_at				1370965_at
1371019_at				1370967_at
1371021_at				1370968_at
1371024_at				1370969_at
1371025_at				1370972_x_at
1371027_at				1370973_at
1371028_at				1370974_at
1371030_at				1370975_at
1371031_at				1370976_at
1371033_at				1370978_at
1371034_at				1370979_at
1371035_at				1370981_at
1371037_at				1370984_at
1371038_at				1370986_s_at
1371041_at				1370987_at
1371042_at				1370988_at
1371044_at				1370990_at
1371046_at				1370991_at
1371050_at				1370992_a_at
1371051_at				1370993_at
1371055_at				1370994_at
1371060_at				1370995_at
1371062_at				1370997_at
1371064_at				1370999_at
1371069_at				1371002_at
1371070_at				1371004_at
1371071_at				1371008_at
1371073_at				1371011_at
1371074_a_at				1371012_at
1371076_at				1371014_at
1371078_at				1371015_at
1371079_at				1371016_at
1371081_at				1371017_at
1371083_at				1371021_at
1371089_at				1371022_a_at
1371090_at				1371024_at
1371091_at				1371025_at
1371093_at				1371027_at
1371094_at				1371028_at
1371098_a_at				1371030_at
1371099_at				1371031_at
1371100_at				1371033_at
1371101_at				1371034_at
1371102_x_at				1371035_at
1371103_at				1371036_at
1371104_at				1371037_at
1371108_a_at				1371038_at
1371109_at				1371041_at
1371113_a_at				1371042_at
1371122_at				1371044_at
1371123_x_at				1371046_at
1371124_a_at				1371050_at
1371125_at				1371051_at
1371131_a_at				1371055_at
1371133_a_at				1371060_at
1371134_at				1371062_at
1371136_at				1371064_at
1371137_at				1371069_at
1371139_at				1371070_at
1371143_at				1371071_at
1371146_at				1371073_at
1371147_at				1371074_a_at
1371150_at				1371076_at
1371151_at				1371078_at
1371152_a_at				1371079_at
1371157_at				1371081_at
1371161_at				1371083_at
1371170_a_at				1371089_at
1371173_a_at				1371090_at
1371184_x_at				1371091_at
1371185_at				1371093_at
1371189_x_at				1371094_at
1371194_at				1371098_a_at
1371202_a_at				1371099_at
1371205_at				1371100_at
1371209_at				1371101_at
1371223_a_at				1371102_x_at
1371225_at				1371103_at
1371229_at				1371104_at
1371230_x_at				1371108_a_at
1371237_a_at				1371109_at
1371239_s_at				1371113_a_at
1371244_at				1371122_at
1371245_a_at				1371123_x_at
1371246_at				1371124_a_at
1371249_at				1371125_at
1371250_at				1371131_a_at
1371251_at				1371133_a_at
1371253_at				1371134_at
1371254_at				1371136_at
1371255_at				1371137_at
1371256_at				1371139_at
1371258_at				1371143_at
1371266_at				1371146_at
1371278_at				1371147_at
1371295_at				1371150_at
1371296_at				1371151_at
1371297_at				1371152_a_at
1371299_at				1371157_at
1371300_at				1371161_at
1371301_at				1371170_a_at
1371302_at				1371173_a_at
1371304_a_at				1371184_x_at
1371305_at				1371185_at
1371307_at				1371189_x_at
1371308_at				1371194_at
1371309_at				1371197_at
1371310_s_at				1371202_a_at
1371311_at				1371205_at
1371312_at				1371209_at
1371313_at				1371229_at
1371314_at				1371230_x_at
1371316_at				1371237_a_at
1371317_at				1371239_s_at
1371318_at				1371241_x_at
1371319_at				1371244_at
1371320_at				1371245_a_at
1371321_at				1371246_at
1371322_at				1371249_at
1371323_at				1371250_at
1371324_at				1371251_at
1371325_at				1371253_at
1371326_at				1371254_at
1371327_a_at				1371255_at
1371328_at				1371256_at
1371329_at				1371258_at
1371330_at				1371266_at
1371331_at				1371278_at
1371332_at				1371295_at
1371333_at				1371296_at
1371334_at				1371297_at
1371335_at				1371299_at
1371336_at				1371300_at
1371337_at				1371301_at
1371338_at				1371302_at
[truncated: 14,111 more rows]

## Sheet: DAVID results Cd
Cluster	Enrichment Score	General Description	Sub Description		1	Annotation Cluster 1	Enrichment Score: 8.984326013888708
1	8.98	Inflammation	acute inflammatory response			Category	Term	Count	%	PValue	Genes	List Total	Pop Hits	Pop Total	Fold Enrichment	Bonferroni	Benjamini	FDR
2	5.84	Response to extracellular stimulus	Nutrient stimulus			GOTERM_BP_FAT	GO:0006952~defense response	40	8.58369	1.12683e-12	1376977_AT, 1391489_AT, 1373025_AT, 1387916_AT, 1388229_A_AT, 1388596_AT, 1388602_AT, 1367899_AT, 1387969_AT, 1374171_AT, 1368224_AT, 1367609_AT, 1389543_AT, 1398282_AT, 1369226_AT, 1378032_AT, 1370080_AT, 1387868_AT, 1369663_AT, 1368494_AT, 1370154_AT, 1370224_AT, 1368247_AT, 1370913_AT, 1371781_AT, 1368731_AT, 1398482_AT, 1370964_AT, 1387316_AT, 1370215_AT, 1376652_AT, 1367847_AT, 1368474_AT, 1…	333	191	5797	3.64574	2.57829e-09	2.57829e-09	1.96789e-09
3	5.46	Response to extracellular stimulus	Hormone response			GOTERM_BP_FAT	GO:0009611~response to wounding	41	8.79828	6.49093e-10	1376977_AT, 1370173_AT, 1373025_AT, 1387916_AT, 1370346_AT, 1388229_A_AT, 1388602_AT, 1369931_AT, 1368160_AT, 1367899_AT, 1370956_AT, 1387969_AT, 1368224_AT, 1367609_AT, 1389543_AT, 1369226_AT, 1378032_AT, 1370080_AT, 1368171_AT, 1387868_AT, 1389836_A_AT, 1395721_AT, 1369663_AT, 1367712_AT, 1368494_AT, 1370224_AT, 1371781_AT, 1368731_AT, 1370345_AT, 1368172_A_AT, 1370964_AT, 1387316_AT, 1375138_A…	333	243	5797	2.93722	1.48512e-06	7.42562e-07	1.13353e-06
4	3.36	Inflammation	bacterial response			GOTERM_BP_FAT	GO:0006954~inflammatory response	28	6.00858	7.56986e-10	1376977_AT, 1373025_AT, 1387916_AT, 1388229_A_AT, 1388602_AT, 1367899_AT, 1368224_AT, 1387969_AT, 1367609_AT, 1389543_AT, 1369226_AT, 1378032_AT, 1370080_AT, 1387868_AT, 1369663_AT, 1368494_AT, 1370224_AT, 1371781_AT, 1368731_AT, 1370964_AT, 1387316_AT, 1370215_AT, 1376652_AT, 1367847_AT, 1368474_AT, 1390659_AT, 1367794_AT, 1370892_AT, 1370987_AT	333	123	5797	3.96289	1.73198e-06	5.77328e-07	1.32194e-06
5	2.98	Organic acid biosynthesis				GOTERM_BP_FAT	GO:0002526~acute inflammatory response	16	3.43348	2.08662e-06	1368731_AT, 1371781_AT, 1376977_AT, 1373025_AT, 1370964_AT, 1388602_AT, 1370215_AT, 1376652_AT, 1389543_AT, 1369226_AT, 1367847_AT, 1368474_AT, 1387868_AT, 1369663_AT, 1367794_AT, 1370892_AT, 1370224_AT	333	64	5797	4.3521	0.0047628	0.000367177	0.00364384
6	2.1	Cell cycle
7	1.91	Inflammation	lymphocyte Chemotaxis		2	Annotation Cluster 2	Enrichment Score: 5.836184903551418
		99 Clusters				Category	Term	Count	%	PValue	Genes	List Total	Pop Hits	Pop Total	Fold Enrichment	Bonferroni	Benjamini	FDR
		6 Clusters enrichment >=2				GOTERM_BP_FAT	GO:0007584~response to nutrient	25	5.36481	1.27023e-07	1387263_AT, 1368651_AT, 1368147_AT, 1369931_AT, 1371643_AT, 1387969_AT, 1367609_AT, 1368146_AT, 1398282_AT, 1367568_A_AT, 1368418_A_AT, 1383489_AT, 1370080_AT, 1389836_A_AT, 1368835_AT, 1370957_AT, 1369179_A_AT, 1388426_AT, 1373140_AT, 1370964_AT, 1383075_AT, 1375138_AT, 1387022_AT, 1387354_AT, 1370585_A_AT, 1386960_AT, 1371150_AT, 1368474_AT, 1390659_AT, 1367794_AT, 1387242_AT, 1387156_AT, 13727…	333	126	5797	3.45405	0.000290586	4.15175e-05	0.000221823
						GOTERM_BP_FAT	GO:0009991~response to extracellular stimulus	31	6.65236	2.38645e-07	1387263_AT, 1370173_AT, 1368651_AT, 1370725_A_AT, 1369931_AT, 1368147_AT, 1371643_AT, 1387969_AT, 1367609_AT, 1368146_AT, 1398282_AT, 1367568_A_AT, 1387925_AT, 1368418_A_AT, 1383489_AT, 1370080_AT, 1389836_A_AT, 1387395_AT, 1386944_A_AT, 1368835_AT, 1370957_AT, 1369179_A_AT, 1388426_AT, 1373140_AT, 1370964_AT, 1383075_AT, 1375138_AT, 1368558_S_AT, 1387022_AT, 1370585_A_AT, 1387354_AT, 1370172_AT,…	333	189	5797	2.85535	0.000545872	6.82503e-05	0.000416751
						GOTERM_BP_FAT	GO:0031667~response to nutrient levels	28	6.00858	1.7432e-06	1387263_AT, 1370173_AT, 1368651_AT, 1370725_A_AT, 1369931_AT, 1368147_AT, 1371643_AT, 1387969_AT, 1367609_AT, 1368146_AT, 1398282_AT, 1367568_A_AT, 1387925_AT, 1368418_A_AT, 1383489_AT, 1370080_AT, 1389836_A_AT, 1386944_A_AT, 1368835_AT, 1370957_AT, 1369179_A_AT, 1388426_AT, 1373140_AT, 1370964_AT, 1383075_AT, 1375138_AT, 1387022_AT, 1370585_A_AT, 1387354_AT, 1370172_AT, 1386960_AT, 1371150_AT, 1…	333	175	5797	2.78535	0.00398049	0.000362519	0.00304414
						GOTERM_BP_FAT	GO:0033273~response to vitamin	14	3.00429	8.55616e-05	1369179_A_AT, 1388426_AT, 1383075_AT, 1375138_AT, 1368147_AT, 1371643_AT, 1387022_AT, 1387969_AT, 1367609_AT, 1368146_AT, 1370585_A_AT, 1398282_AT, 1371150_AT, 1390659_AT, 1389836_A_AT, 1387242_AT, 1387156_AT, 1371143_AT	333	67	5797	3.63758	0.177801	0.0129667	0.149313
KEGG Pathway	# genes	P-Value			3	Annotation Cluster 3	Enrichment Score: 5.458644681905866
None						Category	Term	Count	%	PValue	Genes	List Total	Pop Hits	Pop Total	Fold Enrichment	Bonferroni	Benjamini	FDR
						GOTERM_BP_FAT	GO:0010033~response to organic substance	71	15.2361	8.67958e-10	1396262_AT, 1387263_AT, 1384842_S_AT, 1368651_AT, 1388188_AT, 1368160_AT, 1370956_AT, 1387969_AT, 1367568_A_AT, 1369632_A_AT, 1387868_AT, 1367988_AT, 1393902_AT, 1389836_A_AT, 1375213_AT, 1370688_AT, 1387913_AT, 1368247_AT, 1367776_AT, 1371781_AT, 1368835_AT, 1367701_AT, 1368172_A_AT, 1380336_AT, 1373140_AT, 1370964_AT, 1383075_AT, 1368259_AT, 1370215_AT, 1370585_A_AT, 1387354_AT, 1393260_AT, 137…	333	589	5797	2.09847	1.98589e-06	4.96472e-07	1.51573e-06
						GOTERM_BP_FAT	GO:0048545~response to steroid hormone stimulus	30	6.43777	3.52187e-07	1384842_S_AT, 1387023_AT, 1376039_AT, 1368147_AT, 1371643_AT, 1367802_AT, 1367609_AT, 1368146_AT, 1367568_A_AT, 1387788_AT, 1370080_AT, 1368171_AT, 1367988_AT, 1393902_AT, 1389836_A_AT, 1375213_AT, 1370224_AT, 1379582_A_AT, 1371781_AT, 1367701_AT, 1369179_A_AT, 1368172_A_AT, 1388426_AT, 1370964_AT, 1383075_AT, 1375138_AT, 1368558_S_AT, 1387022_AT, 1368259_AT, 1370215_AT, 1371150_AT, 1367794_AT, 1…	333	182	5797	2.86952	0.000805479	8.95297e-05	0.00061503
						GOTERM_BP_FAT	GO:0009719~response to endogenous stimulus	46	9.87124	3.72279e-07	1387263_AT, 1384842_S_AT, 1368651_AT, 1368160_AT, 1367568_A_AT, 1369632_A_AT, 1367988_AT, 1389836_A_AT, 1393902_AT, 1375213_AT, 1370688_AT, 1371781_AT, 1368835_AT, 1367776_AT, 1367701_AT, 1368172_A_AT, 1370964_AT, 1383075_AT, 1368259_AT, 1370215_AT, 1387354_AT, 1370067_AT, 1367794_AT, 1371143_AT, 1368497_AT, 1387023_AT, 1376039_AT, 1368147_AT, 1372523_AT, 1369931_AT, 1371643_AT, 1368426_AT, 13871…	333	361	5797	2.21825	0.000851411	8.51738e-05	0.000650117
						GOTERM_BP_FAT	GO:0009725~response to hormone stimulus	41	8.79828	1.77786e-06	1387263_AT, 1384842_S_AT, 1368651_AT, 1368160_AT, 1367568_A_AT, 1369632_A_AT, 1367988_AT, 1389836_A_AT, 1393902_AT, 1375213_AT, 1370688_AT, 1371781_AT, 1368835_AT, 1367701_AT, 1368172_A_AT, 1370964_AT, 1383075_AT, 1368259_AT, 1370215_AT, 1387354_AT, 1370067_AT, 1367794_AT, 1371143_AT, 1368497_AT, 1376039_AT, 1387023_AT, 1368147_AT, 1369931_AT, 1372523_AT, 1371643_AT, 1368224_AT, 1367802_AT, 13681…	333	321	5797	2.2235	0.00405948	0.000338921	0.00310467
						GOTERM_BP_FAT	GO:0043627~response to estrogen stimulus	16	3.43348	0.000223426	1371781_AT, 1367701_AT, 1384842_S_AT, 1369179_A_AT, 1383075_AT, 1387023_AT, 1376039_AT, 1375138_AT, 1368147_AT, 1371643_AT, 1387022_AT, 1367609_AT, 1368146_AT, 1371150_AT, 1370080_AT, 1389836_A_AT, 1393902_AT, 1369625_AT, 1370224_AT, 1368497_AT, 1379582_A_AT	333	93	5797	2.99499	0.400258	0.0252389	0.389458
						GOTERM_BP_FAT	GO:0051384~response to glucocorticoid stimulus	15	3.21888	0.000326633	1384842_S_AT, 1370964_AT, 1383075_AT, 1368147_AT, 1371643_AT, 1368558_S_AT, 1368259_AT, 1370215_AT, 1367802_AT, 1367609_AT, 1368146_AT, 1367568_A_AT, 1371150_AT, 1387788_AT, 1375213_AT, 1367794_AT, 1368271_A_AT, 1371143_AT	333	86	5797	3.03635	0.526431	0.0334047	0.568876
						GOTERM_BP_FAT	GO:0031960~response to corticosteroid stimulus	15	3.21888	0.000417116	1384842_S_AT, 1370964_AT, 1383075_AT, 1368147_AT, 1371643_AT, 1368558_S_AT, 1368259_AT, 1370215_AT, 1367802_AT, 1367609_AT, 1368146_AT, 1367568_A_AT, 1371150_AT, 1387788_AT, 1375213_AT, 1367794_AT, 1368271_A_AT, 1371143_AT	333	88	5797	2.96734	0.615018	0.0389927	0.725923
					4	Annotation Cluster 4	Enrichment Score: 3.356743865404931
						Category	Term	Count	%	PValue	Genes	List Total	Pop Hits	Pop Total	Fold Enrichment	Bonferroni	Benjamini	FDR
						GOTERM_BP_FAT	GO:0009617~response to bacterium	18	3.86266	0.000148082	1368835_AT, 1384842_S_AT, 1370964_AT, 1398482_AT, 1380336_AT, 1367899_AT, 1370956_AT, 1387969_AT, 1367609_AT, 1387354_AT, 1393260_AT, 1369632_A_AT, 1368911_AT, 1387868_AT, 1370154_AT, 1387396_AT, 1387242_AT, 1372757_AT, 1381279_AT, 1370987_AT	333	110	5797	2.84865	0.2874	0.0197342	0.258283
						GOTERM_BP_FAT	GO:0032496~response to lipopolysaccharide	14	3.00429	0.000419723	1368835_AT, 1384842_S_AT, 1370964_AT, 1380336_AT, 1370956_AT, 1367899_AT, 1387969_AT, 1367609_AT, 1387354_AT, 1393260_AT, 1369632_A_AT, 1368911_AT, 1387868_AT, 1387242_AT, 1372757_AT, 1381279_AT	333	78	5797	3.12459	0.61731	0.0376924	0.730446
						GOTERM_BP_FAT	GO:0043330~response to exogenous dsRNA	5	1.07296	0.000615338	1368835_AT, 1368911_AT, 1380336_AT, 1387242_AT, 1372757_AT, 1387354_AT, 1381279_AT	333	8	5797	10.8803	0.755448	0.0508233	1.06915
						GOTERM_BP_FAT	GO:0002237~response to molecule of bacterial origin	14	3.00429	0.000978243	1368835_AT, 1384842_S_AT, 1370964_AT, 1380336_AT, 1370956_AT, 1367899_AT, 1387969_AT, 1367609_AT, 1387354_AT, 1393260_AT, 1369632_A_AT, 1368911_AT, 1387868_AT, 1387242_AT, 1372757_AT, 1381279_AT	333	85	5797	2.86727	0.893469	0.0656069	1.69464
					5	Annotation Cluster 5	Enrichment Score: 2.9758858406554003
						Category	Term	Count	%	PValue	Genes	List Total	Pop Hits	Pop Total	Fold Enrichment	Bonferroni	Benjamini	FDR
						GOTERM_BP_FAT	GO:0016053~organic acid biosynthetic process	18	3.86266	0.000207284	1387263_AT, 1387725_AT, 1368651_AT, 1370964_AT, 1369931_AT, 1388188_AT, 1389042_AT, 1368259_AT, 1387630_AT, 1369837_AT, 1367609_AT, 1398282_AT, 1387925_AT, 1368492_AT, 1383434_AT, 1388410_AT, 1387665_AT, 1367668_A_AT, 1368453_AT, 1370355_AT	333	113	5797	2.77302	0.377688	0.0246549	0.361367
						GOTERM_BP_FAT	GO:0046394~carboxylic acid biosynthetic process	18	3.86266	0.000207284	1387263_AT, 1387725_AT, 1368651_AT, 1370964_AT, 1369931_AT, 1388188_AT, 1389042_AT, 1368259_AT, 1387630_AT, 1369837_AT, 1367609_AT, 1398282_AT, 1387925_AT, 1368492_AT, 1383434_AT, 1388410_AT, 1387665_AT, 1367668_A_AT, 1368453_AT, 1370355_AT	333	113	5797	2.77302	0.377688	0.0246549	0.361367
						GOTERM_BP_FAT	GO:0006633~fatty acid biosynthetic process	8	1.71674	0.0274924	1389042_AT, 1368259_AT, 1367668_A_AT, 1387630_AT, 1367609_AT, 1368453_AT, 1370355_AT, 1368492_AT	333	52	5797	2.67822	1	0.500075	38.5428
					6	Annotation Cluster 6	Enrichment Score: 2.078870493481949
						Category	Term	Count	%	PValue	Genes	List Total	Pop Hits	Pop Total	Fold Enrichment	Bonferroni	Benjamini	FDR
						GOTERM_BP_FAT	GO:0000279~M phase	17	3.64807	0.000852927	1374912_AT, 1367776_AT, 1370345_AT, 1374449_AT, 1367780_AT, 1370346_AT, 1389668_AT, 1383578_AT, 1374775_AT, 1392732_AT, 1368260_AT, 1386857_AT, 1383940_AT, 1373823_AT, 1376684_AT, 1391317_AT, 1384280_AT, 1376185_AT, 1370294_A_AT	333	116	5797	2.55123	0.858057	0.0610362	1.47907
						GOTERM_BP_FAT	GO:0051301~cell division	17	3.64807	0.00147712	1367776_AT, 1370345_AT, 1374449_AT, 1388650_AT, 1367780_AT, 1370346_AT, 1383075_AT, 1389668_AT, 1372186_A_AT, 1371643_AT, 1392732_AT, 1368260_AT, 1389566_AT, 1393581_AT, 1371150_AT, 1383940_AT, 1373658_AT, 1391317_AT, 1384280_AT, 1376185_AT, 1379582_A_AT, 1370294_A_AT	333	122	5797	2.42576	0.966026	0.0896706	2.54841
						GOTERM_BP_FAT	GO:0022403~cell cycle phase	18	3.86266	0.00854835	1374912_AT, 1367776_AT, 1370345_AT, 1374449_AT, 1367780_AT, 1370346_AT, 1383075_AT, 1389668_AT, 1383578_AT, 1374775_AT, 1371643_AT, 1392732_AT, 1368260_AT, 1371150_AT, 1386857_AT, 1383940_AT, 1373823_AT, 1376684_AT, 1391317_AT, 1384280_AT, 1376185_AT, 1370294_A_AT	333	158	5797	1.98324	1	0.314594	13.9226
						GOTERM_BP_FAT	GO:0000087~M phase of mitotic cell cycle	12	2.57511	0.00869166	1367776_AT, 1370345_AT, 1374449_AT, 1367780_AT, 1370346_AT, 1389668_AT, 1368260_AT, 1392732_AT, 1383940_AT, 1376684_AT, 1391317_AT, 1376185_AT, 1384280_AT, 1370294_A_AT	333	85	5797	2.45766	1	0.313986	14.1396
						GOTERM_BP_FAT	GO:0007049~cell cycle	31	6.65236	0.0105318	1374449_AT, 1396262_AT, 1367780_AT, 1370346_AT, 1376039_AT, 1383578_AT, 1368147_AT, 1371643_AT, 1368146_AT, 1389566_AT, 1392732_AT, 1369393_AT, 1383940_AT, 1386857_AT, 1367786_AT, 1373823_AT, 1376185_AT, 1388484_AT, 1384280_AT, 1379582_A_AT, 1367776_AT, 1374912_AT, 1370345_AT, 1374033_AT, 1382255_AT, 1383075_AT, 1389668_AT, 1370186_AT, 1374775_AT, 1389014_AT, 1370374_AT, 1368260_AT, 1371150_AT, 1…	333	339	5797	1.59192	1	0.336737	16.8808
						GOTERM_BP_FAT	GO:0048285~organelle fission	12	2.57511	0.0111962	1367776_AT, 1370345_AT, 1374449_AT, 1367780_AT, 1370346_AT, 1389668_AT, 1372923_AT, 1368260_AT, 1392732_AT, 1383940_AT, 1391317_AT, 1376185_AT, 1384280_AT, 1370294_A_AT	333	88	5797	2.37387	1	0.344474	17.8501
						GOTERM_BP_FAT	GO:0007067~mitosis	11	2.36052	0.0193739	1367776_AT, 1370345_AT, 1374449_AT, 1367780_AT, 1370346_AT, 1389668_AT, 1368260_AT, 1392732_AT, 1383940_AT, 1391317_AT, 1376185_AT, 1384280_AT, 1370294_A_AT	333	83	5797	2.30714	1	0.436663	28.9404
						GOTERM_BP_FAT	GO:0000280~nuclear division	11	2.36052	0.0193739	1367776_AT, 1370345_AT, 1374449_AT, 1367780_AT, 1370346_AT, 1389668_AT, 1368260_AT, 1392732_AT, 1383940_AT, 1391317_AT, 1376185_AT, 1384280_AT, 1370294_A_AT	333	83	5797	2.30714	1	0.436663	28.9404
						GOTERM_BP_FAT	GO:0000278~mitotic cell cycle	19	4.07725	0.0193964	1367776_AT, 1374449_AT, 1370345_AT, 1374033_AT, 1367780_AT, 1370346_AT, 1383075_AT, 1389668_AT, 1376039_AT, 1370186_AT, 1371643_AT, 1392732_AT, 1368260_AT, 1371150_AT, 1386857_AT, 1383940_AT, 1367786_AT, 1391317_AT, 1376684_AT, 1384280_AT, 1376185_AT, 1388484_AT, 1370294_A_AT	333	186	5797	1.77828	1	0.432934	28.9689
						GOTERM_BP_FAT	GO:0022402~cell cycle process	24	5.15021	0.0202421	1374449_AT, 1367780_AT, 1370346_AT, 1383578_AT, 1371643_AT, 1392732_AT, 1383940_AT, 1386857_AT, 1367786_AT, 1373823_AT, 1384280_AT, 1388484_AT, 1376185_AT, 1367776_AT, 1374912_AT, 1370345_AT, 1374033_AT, 1389668_AT, 1383075_AT, 1370186_AT, 1374775_AT, 1368260_AT, 1371150_AT, 1373658_AT, 1372685_AT, 1376684_AT, 1391317_AT, 1370294_A_AT	333	256	5797	1.63204	1	0.434814	30.0311
					7	Annotation Cluster 7	Enrichment Score: 1.9085388229071858
						Category	Term	Count	%	PValue	Genes	List Total	Pop Hits	Pop Total	Fold Enrichment	Bonferroni	Benjamini	FDR
						GOTERM_BP_FAT	GO:0042330~taxis	10	2.14592	0.000407231	1387125_AT, 1389123_AT, 1387868_AT, 1368290_AT, 1369964_AT, 1387316_AT, 1382106_AT, 1368494_AT, 1387969_AT, 1386960_AT, 1368536_AT	333	41	5797	4.24595	0.606208	0.0397089	0.708777
						GOTERM_BP_FAT	GO:0006935~chemotaxis	10	2.14592	0.000407231	1387125_AT, 1389123_AT, 1387868_AT, 1368290_AT, 1369964_AT, 1387316_AT, 1382106_AT, 1368494_AT, 1387969_AT, 1386960_AT, 1368536_AT	333	41	5797	4.24595	0.606208	0.0397089	0.708777
						GOTERM_BP_FAT	GO:0050900~leukocyte migration	8	1.71674	0.00183942	1387125_AT, 1368474_AT, 1371575_AT, 1387868_AT, 1369964_AT, 1387316_AT, 1387202_AT, 1386960_AT	333	32	5797	4.3521	0.98519	0.104931	3.16404
						GOTERM_BP_FAT	GO:0060326~cell chemotaxis	6	1.28755	0.0103042	1387125_AT, 1389123_AT, 1387868_AT, 1369964_AT, 1387316_AT, 1382106_AT, 1386960_AT	333	24	5797	4.3521	1	0.340162	16.5463
						GOTERM_BP_FAT	GO:0007626~locomotory behavior	12	2.57511	0.0103068	1370693_A_AT, 1370173_AT, 1387316_AT, 1369964_AT, 1387897_AT, 1382106_AT, 1387969_AT, 1370172_AT, 1386960_AT, 1387125_AT, 1389123_AT, 1368290_AT, 1387868_AT, 1368494_AT, 1368536_AT	333	87	5797	2.40116	1	0.335482	16.5501
						GOTERM_BP_FAT	GO:0030595~leukocyte chemotaxis	5	1.07296	0.0291465	1387125_AT, 1387868_AT, 1369964_AT, 1387316_AT, 1386960_AT	333	21	5797	4.14486	1	0.505883	40.3429
						GOTERM_BP_FAT	GO:0006928~cell motion	17	3.64807	0.049836	1371575_AT, 1387316_AT, 1369964_AT, 1367881_AT, 1387701_AT, 1382106_AT, 1387969_AT, 1374171_AT, 1386960_AT, 1387125_AT, 1368474_AT, 1398347_AT, 1394919_AT, 1389123_AT, 1390659_AT, 1387868_AT, 1392477_AT, 1387202_AT, 1393705_AT	333	179	5797	1.65331	1	0.625773	59.0465
						GOTERM_BP_FAT	GO:0016477~cell migration	14	3.00429	0.0541382	1371575_AT, 1387316_AT, 1369964_AT, 1367881_AT, 1382106_AT, 1374171_AT, 1386960_AT, 1387125_AT, 1368474_AT, 1398347_AT, 1389123_AT, 1390659_AT, 1387868_AT, 1387202_AT, 1393705_AT	333	139	5797	1.75336	1	0.641919	62.1668
						GOTERM_BP_FAT	GO:0007610~behavior	16	3.43348	0.0724877	1371781_AT, 1370693_A_AT, 1370173_AT, 1369964_AT, 1387316_AT, 1387897_AT, 1382106_AT, 1387969_AT, 1367802_AT, 1367609_AT, 1370172_AT, 1386960_AT, 1387125_AT, 1389123_AT, 1387868_AT, 1368290_AT, 1368494_AT, 1392477_AT, 1370224_AT, 1368536_AT	333	174	5797	1.60077	1	0.71281	73.1283
						GOTERM_BP_FAT	GO:0051674~localization of cell	14	3.00429	0.0741034	1371575_AT, 1387316_AT, 1369964_AT, 1367881_AT, 1382106_AT, 1374171_AT, 1386960_AT, 1387125_AT, 1368474_AT, 1398347_AT, 1389123_AT, 1390659_AT, 1387868_AT, 1387202_AT, 1393705_AT	333	146	5797	1.6693	1	0.713311	73.9341
						GOTERM_BP_FAT	GO:0048870~cell motility	14	3.00429	0.0741034	1371575_AT, 1387316_AT, 1369964_AT, 1367881_AT, 1382106_AT, 1374171_AT, 1386960_AT, 1387125_AT, 1368474_AT, 1398347_AT, 1389123_AT, 1390659_AT, 1387868_AT, 1387202_AT, 1393705_AT	333	146	5797	1.6693	1	0.713311	73.9341
						Annotation Cluster 8	Enrichment Score: 1.6933373110154892
						Category	Term	Count	%	PValue	Genes	List Total	Pop Hits	Pop Total	Fold Enrichment	Bonferroni	Benjamini	FDR
						GOTERM_BP_FAT	GO:0003013~circulatory system process	12	2.57511	0.00238925	1368835_AT, 1370173_AT, 1369179_A_AT, 1372523_AT, 1392773_AT, 1368259_AT, 1367609_AT, 1387354_AT, 1370172_AT, 1369226_AT, 1370080_AT, 1368911_AT, 1369663_AT, 1370688_AT, 1372757_AT, 1387395_AT, 1396939_AT	333	72	5797	2.9014	0.995802	0.130935	4.09135
						GOTERM_BP_FAT	GO:0008015~blood circulation	12	2.57511	0.00238925	1368835_AT, 1370173_AT, 1369179_A_AT, 1372523_AT, 1392773_AT, 1368259_AT, 1367609_AT, 1387354_AT, 1370172_AT, 1369226_AT, 1370080_AT, 1368911_AT, 1369663_AT, 1370688_AT, 1372757_AT, 1387395_AT, 1396939_AT	333	72	5797	2.9014	0.995802	0.130935	4.09135
						GOTERM_BP_FAT	GO:0035150~regulation of tube size	5	1.07296	0.0515437	1370173_AT, 1368911_AT, 1372523_AT, 1370688_AT, 1387395_AT, 1370172_AT, 1369226_AT	333	25	5797	3.48168	1	0.632363	60.313
						GOTERM_BP_FAT	GO:0050880~regulation of blood vessel size	5	1.07296	0.0515437	1370173_AT, 1368911_AT, 1372523_AT, 1370688_AT, 1387395_AT, 1370172_AT, 1369226_AT	333	25	5797	3.48168	1	0.632363	60.313
						GOTERM_BP_FAT	GO:0003018~vascular process in circulatory system	5	1.07296	0.0654519	1370173_AT, 1368911_AT, 1372523_AT, 1370688_AT, 1387395_AT, 1370172_AT, 1369226_AT	333	27	5797	3.22378	1	0.690665	69.3374
						GOTERM_BP_FAT	GO:0042311~vasodilation	4	0.858369	0.0696914	1370173_AT, 1368911_AT, 1387395_AT, 1370172_AT, 1369226_AT	333	17	5797	4.0961	1	0.706041	71.6778
						Annotation Cluster 9	Enrichment Score: 1.6307778284725631
						Category	Term	Count	%	PValue	Genes	List Total	Pop Hits	Pop Total	Fold Enrichment	Bonferroni	Benjamini	FDR
						GOTERM_BP_FAT	GO:0006631~fatty acid metabolic process	20	4.29185	0.000291652	1387916_AT, 1369179_A_AT, 1389042_AT, 1368426_AT, 1387183_AT, 1378925_AT, 1368259_AT, 1387630_AT, 1367609_AT, 1369738_S_AT, 1393550_AT, 1372613_AT, 1368492_AT, 1376051_AT, 1368283_AT, 1393403_AT, 1367988_AT, 1369737_AT, 1369663_AT, 1387913_AT, 1367668_A_AT, 1368271_A_AT, 1368453_AT, 1370355_AT	333	138	5797	2.52296	0.486958	0.0312811	0.508098
						GOTERM_BP_FAT	GO:0033559~unsaturated fatty acid metabolic process	8	1.71674	0.000989388	1387916_AT, 1367988_AT, 1369663_AT, 1389042_AT, 1368259_AT, 1387913_AT, 1367609_AT, 1368492_AT	333	29	5797	4.80232	0.896153	0.0644427	1.71379
						GOTERM_BP_FAT	GO:0006690~icosanoid metabolic process	7	1.50215	0.0043402	1387916_AT, 1367988_AT, 1389042_AT, 1368259_AT, 1387913_AT, 1367609_AT, 1368492_AT	333	28	5797	4.3521	0.999952	0.202427	7.31457
						GOTERM_BP_FAT	GO:0006633~fatty acid biosynthetic process	8	1.71674	0.0274924	1389042_AT, 1368259_AT, 1367668_A_AT, 1387630_AT, 1367609_AT, 1368453_AT, 1370355_AT, 1368492_AT	333	52	5797	2.67822	1	0.500075	38.5428
						GOTERM_BP_FAT	GO:0046456~icosanoid biosynthetic process	4	0.858369	0.0696914	1389042_AT, 1368259_AT, 1367609_AT, 1368492_AT	333	17	5797	4.0961	1	0.706041	71.6778
						GOTERM_BP_FAT	GO:0001516~prostaglandin biosynthetic process	3	0.643777	0.0728098	1368259_AT, 1367609_AT, 1368492_AT	333	8	5797	6.52815	1	0.711872	73.2907
						GOTERM_BP_FAT	GO:0046457~prostanoid biosynthetic process	3	0.643777	0.0728098	1368259_AT, 1367609_AT, 1368492_AT	333	8	5797	6.52815	1	0.711872	73.2907
						GOTERM_BP_FAT	GO:0006636~unsaturated fatty acid biosynthetic process	4	0.858369	0.0802191	1389042_AT, 1368259_AT, 1367609_AT, 1368492_AT	333	18	5797	3.86854	1	0.732721	76.7827
						KEGG_PATHWAY	rno00590:Arachidonic acid metabolism	6	1.28755	0.095766	1387916_AT, 1367988_AT, 1369663_AT, 1368259_AT, 1368492_AT, 1373810_AT	183	39	2883	2.42371	0.999999	0.691011	69.51
						GOTERM_BP_FAT	GO:0006693~prostaglandin metabolic process	3	0.643777	0.108573	1368259_AT, 1367609_AT, 1368492_AT	333	10	5797	5.22252	1	0.798796	86.5619
						GOTERM_BP_FAT	GO:0006692~prostanoid metabolic process	3	0.643777	0.108573	1368259_AT, 1367609_AT, 1368492_AT	333	10	5797	5.22252	1	0.798796	86.5619
						Annotation Cluster 10	Enrichment Score: 1.5982644573612894
						Category	Term	Count	%	PValue	Genes	List Total	Pop Hits	Pop Total	Fold Enrichment	Bonferroni	Benjamini	FDR
						GOTERM_BP_FAT	GO:0002526~acute inflammatory response	16	3.43348	2.08662e-06	1368731_AT, 1371781_AT, 1376977_AT, 1373025_AT, 1370964_AT, 1388602_AT, 1370215_AT, 1376652_AT, 1389543_AT, 1369226_AT, 1367847_AT, 1368474_AT, 1387868_AT, 1369663_AT, 1367794_AT, 1370892_AT, 1370224_AT	333	64	5797	4.3521	0.0047628	0.000367177	0.00364384
						GOTERM_BP_FAT	GO:0002252~immune effector process	13	2.7897	0.00408069	1373025_AT, 1384842_S_AT, 1398482_AT, 1388602_AT, 1374171_AT, 1370215_AT, 1376652_AT, 1389543_AT, 1368911_AT, 1383564_AT, 1387202_AT, 1370892_AT, 1370913_AT	333	88	5797	2.5717	0.999914	0.204026	6.8918
						GOTERM_BP_FAT	GO:0045087~innate immune response	10	2.14592	0.00465917	1391489_AT, 1373025_AT, 1387868_AT, 1388602_AT, 1370215_AT, 1376652_AT, 1367609_AT, 1370892_AT, 1398282_AT, 1389543_AT	333	57	5797	3.05411	0.999977	0.211361	7.83174
						GOTERM_BP_FAT	GO:0006959~humoral immune response	7	1.50215	0.0100274	1373025_AT, 1398482_AT, 1388602_AT, 1370215_AT, 1376652_AT, 1370892_AT, 1389543_AT	333	33	5797	3.69269	1	0.337516	16.1378
						GOTERM_BP_FAT	GO:0002541~activation of plasma proteins involved in acute inflammatory response	6	1.28755	0.0170079	1373025_AT, 1388602_AT, 1370215_AT, 1376652_AT, 1370892_AT, 1389543_AT	333	27	5797	3.86854	1	0.411623	25.8861
						GOTERM_BP_FAT	GO:0006956~complement activation	6	1.28755	0.0170079	1373025_AT, 1388602_AT, 1370215_AT, 1376652_AT, 1370892_AT, 1389543_AT	333	27	5797	3.86854	1	0.411623	25.8861
						GOTERM_BP_FAT	GO:0002455~humoral immune response mediated by circulating immunoglobulin	5	1.07296	0.0246768	1373025_AT, 1398482_AT, 1370215_AT, 1376652_AT, 1370892_AT	333	20	5797	4.3521	1	0.4856	35.3604
						KEGG_PATHWAY	rno04610:Complement and coagulation cascades	9	1.93133	0.0248369	1373025_AT, 1388602_AT, 1367794_AT, 1367899_AT, 1370215_AT, 1376652_AT, 1370892_AT, 1389543_AT, 1369226_AT	183	57	2883	2.48749	0.970432	0.443921	25.6771
						GOTERM_BP_FAT	GO:0002449~lymphocyte mediated immunity	8	1.71674	0.0249715	1373025_AT, 1384842_S_AT, 1398482_AT, 1383564_AT, 1370215_AT, 1387202_AT, 1376652_AT, 1370892_AT	333	51	5797	2.73073	1	0.481857	35.7006
						GOTERM_BP_FAT	GO:0048584~positive regulation of response to stimulus	15	3.21888	0.0272367	1373025_AT, 1388602_AT, 1368482_AT, 1387969_AT, 1370215_AT, 1376652_AT, 1367609_AT, 1382454_AT, 1389543_AT, 1373544_AT, 1387868_AT, 1368271_A_AT, 1370892_AT, 1387395_AT, 1368247_AT, 1381279_AT	333	139	5797	1.87861	1	0.50058	38.26
						GOTERM_BP_FAT	GO:0051605~protein maturation by peptide bond cleavage	8	1.71674	0.0274924	1373025_AT, 1388602_AT, 1392773_AT, 1370215_AT, 1376652_AT, 1370892_AT, 1389543_AT, 1370817_AT, 1396939_AT	333	52	5797	2.67822	1	0.500075	38.5428
						GOTERM_BP_FAT	GO:0050778~positive regulation of immune response	11	2.36052	0.032098	1373025_AT, 1387868_AT, 1388602_AT, 1368482_AT, 1370215_AT, 1376652_AT, 1367609_AT, 1370892_AT, 1389543_AT, 1368247_AT, 1381279_AT	333	90	5797	2.12769	1	0.529513	43.4321
						GOTERM_BP_FAT	GO:0019724~B cell mediated immunity	7	1.50215	0.0378216	1373025_AT, 1384842_S_AT, 1398482_AT, 1383564_AT, 1370215_AT, 1376652_AT, 1370892_AT	333	44	5797	2.76952	1	0.56835	48.9978
						GOTERM_BP_FAT	GO:0002250~adaptive immune response	8	1.71674	0.039291	1373025_AT, 1384842_S_AT, 1398482_AT, 1383564_AT, 1370215_AT, 1387202_AT, 1376652_AT, 1370892_AT	333	56	5797	2.48692	1	0.572234	50.341
						GOTERM_BP_FAT	GO:0002460~adaptive immune response based on somatic recombination of immune receptors built from immunoglobulin superfamily domains	8	1.71674	0.039291	1373025_AT, 1384842_S_AT, 1398482_AT, 1383564_AT, 1370215_AT, 1387202_AT, 1376652_AT, 1370892_AT	333	56	5797	2.48692	1	0.572234	50.341
						GOTERM_BP_FAT	GO:0002253~activation of immune response	8	1.71674	0.0539932	1373025_AT, 1388602_AT, 1368482_AT, 1370215_AT, 1376652_AT, 1370892_AT, 1389543_AT, 1381279_AT	333	60	5797	2.32112	1	0.643882	62.0654
						GOTERM_BP_FAT	GO:0002443~leukocyte mediated immunity	8	1.71674	0.0539932	1373025_AT, 1384842_S_AT, 1398482_AT, 1383564_AT, 1370215_AT, 1387202_AT, 1376652_AT, 1370892_AT	333	60	5797	2.32112	1	0.643882	62.0654
						GOTERM_BP_FAT	GO:0016064~immunoglobulin mediated immune response	6	1.28755	0.0898151	1373025_AT, 1398482_AT, 1383564_AT, 1370215_AT, 1376652_AT, 1370892_AT	333	42	5797	2.48692	1	0.752951	80.6682
						GOTERM_BP_FAT	GO:0006958~complement activation, classical pathway	4	0.858369	0.0913886	1373025_AT, 1370215_AT, 1376652_AT, 1370892_AT	333	19	5797	3.66493	1	0.754785	81.2436
						GOTERM_BP_FAT	GO:0016485~protein processing	8	1.71674	0.116425	1373025_AT, 1388602_AT, 1392773_AT, 1370215_AT, 1376652_AT, 1370892_AT, 1389543_AT, 1370817_AT, 1396939_AT	333	72	5797	1.93427	1	0.812839	88.4858
						GOTERM_BP_FAT	GO:0051604~protein maturation	8	1.71674	0.136226	1373025_AT, 1388602_AT, 1392773_AT, 1370215_AT, 1376652_AT, 1370892_AT, 1389543_AT, 1370817_AT, 1396939_AT	333	75	5797	1.8569	1	0.841344	92.2494
						KEGG_PATHWAY	rno05020:Prion diseases	4	0.858369	0.328784	1373025_AT, 1370215_AT, 1376652_AT, 1368247_AT	183	32	2883	1.96926	1	0.863758	99.094
						KEGG_PATHWAY	rno05322:Systemic lupus erythematosus	4	0.858369	0.563383	1373025_AT, 1370215_AT, 1376652_AT, 1370892_AT	183	46	2883	1.36992	1	0.952788	99.9943
						Annotation Cluster 11	Enrichment Score: 1.594408338831648
						Category	Term	Count	%	PValue	Genes	List Total	Pop Hits	Pop Total	Fold Enrichment	Bonferroni	Benjamini	FDR
						GOTERM_BP_FAT	GO:0043434~response to peptide hormone stimulus	18	3.86266	0.00414861	1368835_AT, 1371781_AT, 1387263_AT, 1384842_S_AT, 1369179_A_AT, 1368651_AT, 1388426_AT, 1370964_AT, 1369931_AT, 1368160_AT, 1368224_AT, 1367802_AT, 1367609_AT, 1387354_AT, 1369632_A_AT, 1387788_AT, 1367712_AT, 1398468_AT, 1372757_AT, 1371143_AT, 1370224_AT, 1379582_A_AT	333	147	5797	2.13164	0.999926	0.198447	7.00262
						GOTERM_BP_FAT	GO:0032870~cellular response to hormone stimulus	12	2.57511	0.0142192	1368835_AT, 1371781_AT, 1367701_AT, 1387263_AT, 1369179_A_AT, 1368651_AT, 1388426_AT, 1368147_AT, 1368160_AT, 1368558_S_AT, 1367802_AT, 1368146_AT, 1387354_AT, 1387788_AT, 1398468_AT, 1372757_AT, 1370224_AT	333	91	5797	2.29561	1	0.378044	22.1274
						GOTERM_BP_FAT	GO:0032868~response to insulin stimulus	10	2.14592	0.0671975	1368835_AT, 1387263_AT, 1369179_A_AT, 1388426_AT, 1368651_AT, 1369931_AT, 1368160_AT, 1367802_AT, 1367609_AT, 1387354_AT, 1369632_A_AT, 1398468_AT, 1372757_AT	333	89	5797	1.956	1	0.697802	70.3223
						GOTERM_BP_FAT	GO:0032869~cellular response to insulin stimulus	7	1.50215	0.105739	1368835_AT, 1387263_AT, 1369179_A_AT, 1368651_AT, 1388426_AT, 1368160_AT, 1398468_AT, 1367802_AT, 1372757_AT, 1387354_AT	333	57	5797	2.13787	1	0.793696	85.796
						Annotation Cluster 12	Enrichment Score: 1.5821922206127044
						Category	Term	Count	%	PValue	Genes	List Total	Pop Hits	Pop Total	Fold Enrichment	Bonferroni	Benjamini	FDR
						GOTERM_BP_FAT	GO:0031099~regeneration	13	2.7897	0.000534149	1367776_AT, 1370345_AT, 1369179_A_AT, 1370346_AT, 1383075_AT, 1371412_A_AT, 1369931_AT, 1375138_AT, 1368160_AT, 1371643_AT, 1387701_AT, 1367758_AT, 1371150_AT, 1398347_AT, 1394919_AT, 1383047_AT, 1389836_A_AT, 1379582_A_AT	333	70	5797	3.23299	0.705495	0.0459295	0.928708
						GOTERM_BP_FAT	GO:0042060~wound healing	14	3.00429	0.00967082	1370345_AT, 1368172_A_AT, 1370346_AT, 1369931_AT, 1375138_AT, 1368160_AT, 1370956_AT, 1367899_AT, 1367609_AT, 1398347_AT, 1370080_AT, 1368171_AT, 1390659_AT, 1383047_AT, 1389836_A_AT, 1395721_AT, 1367712_AT	333	110	5797	2.21562	1	0.332532	15.6087
						GOTERM_BP_FAT	GO:0042246~tissue regeneration	6	1.28755	0.0197617	1370345_AT, 1398347_AT, 1370346_AT, 1383047_AT, 1389836_A_AT, 1375138_AT, 1369931_AT, 1368160_AT	333	28	5797	3.73037	1	0.434952	29.4296
						GOTERM_BP_FAT	GO:0040007~growth	10	2.14592	0.29503	1370345_AT, 1370346_AT, 1370725_A_AT, 1369931_AT, 1375138_AT, 1368160_AT, 1389566_AT, 1367847_AT, 1388347_AT, 1398347_AT, 1383047_AT, 1389836_A_AT, 1386944_A_AT	333	126	5797	1.38162	1	0.961286	99.7769
						GOTERM_BP_FAT	GO:0048589~developmental growth	6	1.28755	0.407589	1370345_AT, 1398347_AT, 1370346_AT, 1383047_AT, 1389836_A_AT, 1375138_AT, 1369931_AT, 1368160_AT	333	73	5797	1.43083	1	0.984607	99.9893
						Annotation Cluster 13	Enrichment Score: 1.5258471310403725
						Category	Term	Count	%	PValue	Genes	List Total	Pop Hits	Pop Total	Fold Enrichment	Bonferroni	Benjamini	FDR
						GOTERM_BP_FAT	GO:0002694~regulation of leukocyte activation	12	2.57511	0.0079615	1370957_AT, 1384842_S_AT, 1373140_AT, 1369964_AT, 1369226_AT, 1383489_AT, 1368474_AT, 1370080_AT, 1369208_AT, 1370728_AT, 1387868_AT, 1388711_AT, 1387395_AT, 1370987_AT, 1381279_AT	333	84	5797	2.48692	1	0.306342	13.0285
						GOTERM_BP_FAT	GO:0050671~positive regulation of lymphocyte proliferation	7	1.50215	0.0100274	1368474_AT, 1370957_AT, 1369208_AT, 1370728_AT, 1373140_AT, 1388711_AT, 1369964_AT, 1381279_AT, 1370987_AT, 1383489_AT	333	33	5797	3.69269	1	0.337516	16.1378
						GOTERM_BP_FAT	GO:0050865~regulation of cell activation	12	2.57511	0.0111962	1370957_AT, 1384842_S_AT, 1373140_AT, 1369964_AT, 1369226_AT, 1383489_AT, 1368474_AT, 1370080_AT, 1369208_AT, 1370728_AT, 1387868_AT, 1388711_AT, 1387395_AT, 1370987_AT, 1381279_AT	333	88	5797	2.37387	1	0.344474	17.8501
						GOTERM_BP_FAT	GO:0032946~positive regulation of mononuclear cell proliferation	7	1.50215	0.0116054	1368474_AT, 1370957_AT, 1369208_AT, 1370728_AT, 1373140_AT, 1388711_AT, 1369964_AT, 1381279_AT, 1370987_AT, 1383489_AT	333	34	5797	3.58408	1	0.345538	18.4417
						GOTERM_BP_FAT	GO:0070665~positive regulation of leukocyte proliferation	7	1.50215	0.0133507	1368474_AT, 1370957_AT, 1369208_AT, 1370728_AT, 1373140_AT, 1388711_AT, 1369964_AT, 1381279_AT, 1370987_AT, 1383489_AT	333	35	5797	3.48168	1	0.368077	20.9205
						GOTERM_BP_FAT	GO:0050670~regulation of lymphocyte proliferation	8	1.71674	0.0147183	1368474_AT, 1370957_AT, 1369208_AT, 1370728_AT, 1373140_AT, 1388711_AT, 1369964_AT, 1369226_AT, 1381279_AT, 1370987_AT, 1383489_AT	333	46	5797	3.02755	1	0.38409	22.813
						GOTERM_BP_FAT	GO:0032944~regulation of mononuclear cell proliferation	8	1.71674	0.0164723	1368474_AT, 1370957_AT, 1369208_AT, 1370728_AT, 1373140_AT, 1388711_AT, 1369964_AT, 1369226_AT, 1381279_AT, 1370987_AT, 1383489_AT	333	47	5797	2.96313	1	0.410106	25.1778
						GOTERM_BP_FAT	GO:0070663~regulation of leukocyte proliferation	8	1.71674	0.0183693	1368474_AT, 1370957_AT, 1369208_AT, 1370728_AT, 1373140_AT, 1388711_AT, 1369964_AT, 1369226_AT, 1381279_AT, 1370987_AT, 1383489_AT	333	48	5797	2.9014	1	0.423573	27.6584
						GOTERM_BP_FAT	GO:0002696~positive regulation of leukocyte activation	9	1.93133	0.0285355	1368474_AT, 1370957_AT, 1369208_AT, 1370728_AT, 1387868_AT, 1373140_AT, 1388711_AT, 1369964_AT, 1387395_AT, 1381279_AT, 1370987_AT, 1383489_AT	333	64	5797	2.44806	1	0.502048	39.6839
						GOTERM_BP_FAT	GO:0050867~positive regulation of cell activation	9	1.93133	0.0335742	1368474_AT, 1370957_AT, 1369208_AT, 1370728_AT, 1387868_AT, 1373140_AT, 1388711_AT, 1369964_AT, 1387395_AT, 1381279_AT, 1370987_AT, 1383489_AT	333	66	5797	2.37387	1	0.542221	44.9199
						GOTERM_BP_FAT	GO:0008284~positive regulation of cell proliferation	20	4.29185	0.0397744	1396262_AT, 1369964_AT, 1388188_AT, 1371643_AT, 1367899_AT, 1387969_AT, 1369226_AT, 1383489_AT, 1394919_AT, 1388711_AT, 1368530_AT, 1379582_A_AT, 1368835_AT, 1367776_AT, 1370957_AT, 1373140_AT, 1383075_AT, 1382255_AT, 1387701_AT, 1368558_S_AT, 1389014_AT, 1387354_AT, 1371150_AT, 1368474_AT, 1369208_AT, 1370728_AT, 1368271_A_AT, 1372757_AT, 1381279_AT, 1370987_AT	333	216	5797	1.61189	1	0.570103	50.7756
						GOTERM_BP_FAT	GO:0042129~regulation of T cell proliferation	6	1.28755	0.0472011	1368474_AT, 1370957_AT, 1373140_AT, 1369964_AT, 1369226_AT, 1381279_AT, 1370987_AT, 1383489_AT	333	35	5797	2.9843	1	0.61153	57.0173
						GOTERM_BP_FAT	GO:0042102~positive regulation of T cell proliferation	5	1.07296	0.0515437	1368474_AT, 1370957_AT, 1373140_AT, 1369964_AT, 1381279_AT, 1370987_AT, 1383489_AT	333	25	5797	3.48168	1	0.632363	60.313
						GOTERM_BP_FAT	GO:0051249~regulation of lymphocyte activation	9	1.93133	0.0764811	1368474_AT, 1370957_AT, 1369208_AT, 1384842_S_AT, 1370728_AT, 1373140_AT, 1388711_AT, 1369964_AT, 1369226_AT, 1381279_AT, 1370987_AT, 1383489_AT	333	78	5797	2.00866	1	0.71753	75.0786
						GOTERM_BP_FAT	GO:0051251~positive regulation of lymphocyte activation	7	1.50215	0.126983	1368474_AT, 1370957_AT, 1369208_AT, 1370728_AT, 1373140_AT, 1388711_AT, 1369964_AT, 1381279_AT, 1370987_AT, 1383489_AT	333	60	5797	2.03098	1	0.828881	90.666
						GOTERM_BP_FAT	GO:0050870~positive regulation of T cell activation	6	1.28755	0.137913	1368474_AT, 1370957_AT, 1369208_AT, 1373140_AT, 1369964_AT, 1381279_AT, 1370987_AT, 1383489_AT	333	48	5797	2.17605	1	0.842024	92.5095
						GOTERM_BP_FAT	GO:0050863~regulation of T cell activation	7	1.50215	0.150124	1368474_AT, 1370957_AT, 1369208_AT, 1373140_AT, 1369964_AT, 1369226_AT, 1381279_AT, 1370987_AT, 1383489_AT	333	63	5797	1.93427	1	0.857522	94.1612
						Annotation Cluster 14	Enrichment Score: 1.463598997874858
						Category	Term	Count	%	PValue	Genes	List Total	Pop Hits	Pop Total	Fold Enrichment	Bonferroni	Benjamini	FDR
						GOTERM_BP_FAT	GO:0007155~cell adhesion	20	4.29185	0.0260745	1384824_AT, 1371575_AT, 1384509_S_AT, 1375936_AT, 1369964_AT, 1367881_AT, 1372615_AT, 1387946_AT, 1393454_AT, 1389660_AT, 1368187_AT, 1368474_AT, 1393403_AT, 1390659_AT, 1368290_AT, 1367866_AT, 1387202_AT, 1379340_AT, 1393705_AT, 1387197_AT, 1370987_AT	333	206	5797	1.69014	1	0.492984	36.9591
						GOTERM_BP_FAT	GO:0022610~biological adhesion	20	4.29185	0.0260745	1384824_AT, 1371575_AT, 1384509_S_AT, 1375936_AT, 1369964_AT, 1367881_AT, 1372615_AT, 1387946_AT, 1393454_AT, 1389660_AT, 1368187_AT, 1368474_AT, 1393403_AT, 1390659_AT, 1368290_AT, 1367866_AT, 1387202_AT, 1379340_AT, 1393705_AT, 1387197_AT, 1370987_AT	333	206	5797	1.69014	1	0.492984	36.9591
						GOTERM_BP_FAT	GO:0016337~cell-cell adhesion	10	2.14592	0.0598098	1384824_AT, 1368474_AT, 1371575_AT, 1368290_AT, 1384509_S_AT, 1375936_AT, 1393454_AT, 1389660_AT, 1387202_AT, 1393705_AT, 1370987_AT	333	87	5797	2.00097	1	0.665079	65.9388
						Annotation Cluster 15	Enrichment Score: 1.3471572122116562
						Category	Term	Count	%	PValue	Genes	List Total	Pop Hits	Pop Total	Fold Enrichment	Bonferroni	Benjamini	FDR
						GOTERM_BP_FAT	GO:0001818~negative regulation of cytokine production	5	1.07296	0.0170528	1370080_AT, 1369179_A_AT, 1387868_AT, 1380336_AT, 1386960_AT	333	18	5797	4.83567	1	0.408274	25.9453
						GOTERM_BP_FAT	GO:0001817~regulation of cytokine production	11	2.36052	0.0260791	1370080_AT, 1369179_A_AT, 1387868_AT, 1380336_AT, 1398482_AT, 1379499_AT, 1367899_AT, 1387395_AT, 1386960_AT, 1381279_AT, 1370987_AT	333	87	5797	2.20106	1	0.489205	36.9643
						GOTERM_BP_FAT	GO:0051241~negative regulation of multicellular organismal process	8	1.71674	0.204381	1370080_AT, 1369179_A_AT, 1387868_AT, 1380336_AT, 1387395_AT, 1386960_AT, 1369226_AT, 1368247_AT	333	84	5797	1.65794	1	0.913228	98.155
						Annotation Cluster 16	Enrichment Score: 1.2870406294852794
						Category	Term	Count	%	PValue	Genes	List Total	Pop Hits	Pop Total	Fold Enrichment	Bonferroni	Benjamini	FDR
						GOTERM_BP_FAT	GO:0045861~negative regulation of proteolysis	6	1.28755	0.00275609	1368447_X_AT, 1387193_A_AT, 1389836_A_AT, 1375138_AT, 1367712_AT, 1389362_AT, 1367794_AT, 1376537_AT, 1369226_AT, 1368446_AT	333	18	5797	5.8028	0.99819	0.146036	4.70537
						GOTERM_BP_FAT	GO:0051045~negative regulation of membrane protein ectodomain proteolysis	3	0.643777	0.00943946	1389836_A_AT, 1375138_AT, 1367712_AT, 1389362_AT, 1376537_AT	333	3	5797	17.4084	1	0.330921	15.2637
						GOTERM_BP_FAT	GO:0042177~negative regulation of protein catabolic process	4	0.858369	0.0165249	1380336_AT, 1389836_A_AT, 1375138_AT, 1367712_AT, 1389362_AT, 1376537_AT	333	10	5797	6.96336	1	0.406821	25.2476
						GOTERM_BP_FAT	GO:0030162~regulation of proteolysis	7	1.50215	0.0221662	1368447_X_AT, 1387193_A_AT, 1389836_A_AT, 1372523_AT, 1375138_AT, 1370688_AT, 1367712_AT, 1389362_AT, 1367794_AT, 1376537_AT, 1369226_AT, 1368446_AT	333	39	5797	3.12459	1	0.456951	32.3923
						GOTERM_BP_FAT	GO:0051043~regulation of membrane protein ectodomain proteolysis	3	0.643777	0.0901632	1389836_A_AT, 1375138_AT, 1367712_AT, 1389362_AT, 1376537_AT	333	9	5797	5.8028	1	0.752116	80.797
						GOTERM_BP_FAT	GO:0009895~negative regulation of catabolic process	4	0.858369	0.128355	1380336_AT, 1389836_A_AT, 1375138_AT, 1367712_AT, 1389362_AT, 1376537_AT	333	22	5797	3.16517	1	0.827251	90.9189
						GOTERM_BP_FAT	GO:0009894~regulation of catabolic process	8	1.71674	0.172588	1380336_AT, 1375138_AT, 1372523_AT, 1384262_AT, 1367609_AT, 1393403_AT, 1389836_A_AT, 1371161_AT, 1389362_AT, 1367712_AT, 1370688_AT, 1380125_AT, 1376537_AT	333	80	5797	1.74084	1	0.881791	96.3427
						GOTERM_BP_FAT	GO:0042176~regulation of protein catabolic process	5	1.07296	0.182096	1380336_AT, 1389836_A_AT, 1372523_AT, 1375138_AT, 1370688_AT, 1367712_AT, 1389362_AT, 1376537_AT	333	39	5797	2.23185	1	0.891585	97.0112
						GOTERM_BP_FAT	GO:0031330~negative regulation of cellular catabolic process	3	0.643777	0.189474	1389836_A_AT, 1375138_AT, 1367712_AT, 1389362_AT, 1376537_AT	333	14	5797	3.73037	1	0.899715	97.4486
						GOTERM_BP_FAT	GO:0031329~regulation of cellular catabolic process	6	1.28755	0.205221	1389836_A_AT, 1372523_AT, 1371161_AT, 1375138_AT, 1370688_AT, 1367712_AT, 1389362_AT, 1380125_AT, 1384262_AT, 1376537_AT, 1367609_AT	333	55	5797	1.8991	1	0.912229	98.1888
						Annotation Cluster 17	Enrichment Score: 1.274718616261718
						Category	Term	Count	%	PValue	Genes	List Total	Pop Hits	Pop Total	Fold Enrichment	Bonferroni	Benjamini	FDR
						GOTERM_BP_FAT	GO:0032101~regulation of response to external stimulus	12	2.57511	0.0131502	1369179_A_AT, 1367899_AT, 1387969_AT, 1382454_AT, 1367609_AT, 1369226_AT, 1373544_AT, 1387868_AT, 1367816_AT, 1367794_AT, 1368271_A_AT, 1387395_AT, 1370987_AT	333	90	5797	2.32112	1	0.368019	20.6394
						GOTERM_BP_FAT	GO:0002673~regulation of acute inflammatory response	5	1.07296	0.0246768	1369179_A_AT, 1387868_AT, 1367794_AT, 1367609_AT, 1370987_AT	333	20	5797	4.3521	1	0.4856	35.3604
						GOTERM_BP_FAT	GO:0050727~regulation of inflammatory response	7	1.50215	0.0591888	1369179_A_AT, 1387868_AT, 1367794_AT, 1368271_A_AT, 1367609_AT, 1387395_AT, 1370987_AT	333	49	5797	2.48692	1	0.663987	65.5438
						GOTERM_BP_FAT	GO:0032103~positive regulation of response to external stimulus	6	1.28755	0.0635951	1373544_AT, 1387868_AT, 1387969_AT, 1368271_A_AT, 1367609_AT, 1382454_AT, 1387395_AT	333	38	5797	2.7487	1	0.682609	68.2559
						GOTERM_BP_FAT	GO:0050729~positive regulation of inflammatory response	4	0.858369	0.115497	1387868_AT, 1368271_A_AT, 1367609_AT, 1387395_AT	333	21	5797	3.31589	1	0.812027	88.2727
						GOTERM_BP_FAT	GO:0031349~positive regulation of defense response	5	1.07296	0.159307	1387868_AT, 1368271_A_AT, 1367609_AT, 1387395_AT, 1381279_AT	333	37	5797	2.35249	1	0.868095	95.1702
						Annotation Cluster 18	Enrichment Score: 1.2742668007391844
						Category	Term	Count	%	PValue	Genes	List Total	Pop Hits	Pop Total	Fold Enrichment	Bonferroni	Benjamini	FDR
						GOTERM_BP_FAT	GO:0048878~chemical homeostasis	25	5.36481	0.00535397	1376977_AT, 1370173_AT, 1370725_A_AT, 1372523_AT, 1367899_AT, 1367802_AT, 1369226_AT, 1368418_A_AT, 1383489_AT, 1370080_AT, 1393403_AT, 1377190_AT, 1370688_AT, 1367668_A_AT, 1370224_AT, 1386944_A_AT, 1371781_AT, 1368563_AT, 1370957_AT, 1369179_A_AT, 1373140_AT, 1370585_A_AT, 1371237_A_AT, 1370172_AT, 1386960_AT, 1369756_A_AT, 1387396_AT, 1368271_A_AT, 1388271_AT, 1387793_AT, 1368497_AT	333	241	5797	1.80585	0.999995	0.23434	8.94886
						GOTERM_BP_FAT	GO:0050801~ion homeostasis	20	4.29185	0.00539047	1368563_AT, 1376977_AT, 1370957_AT, 1370173_AT, 1373140_AT, 1372523_AT, 1367899_AT, 1367802_AT, 1370585_A_AT, 1371237_A_AT, 1368418_A_AT, 1369226_AT, 1386960_AT, 1370172_AT, 1383489_AT, 1370080_AT, 1369756_A_AT, 1377190_AT, 1370688_AT, 1387396_AT, 1388271_AT, 1367668_A_AT, 1387793_AT, 1368497_AT	333	176	5797	1.97823	0.999996	0.231352	9.00719
						GOTERM_BP_FAT	GO:0055080~cation homeostasis	15	3.21888	0.00826172	1376977_AT, 1370957_AT, 1370173_AT, 1373140_AT, 1367899_AT, 1367802_AT, 1370585_A_AT, 1371237_A_AT, 1368418_A_AT, 1386960_AT, 1370172_AT, 1369226_AT, 1383489_AT, 1370080_AT, 1369756_A_AT, 1377190_AT, 1387396_AT, 1388271_AT	333	120	5797	2.17605	1	0.310772	13.487
						GOTERM_BP_FAT	GO:0042592~homeostatic process	34	7.29614	0.011421	1376977_AT, 1370173_AT, 1384842_S_AT, 1369964_AT, 1370725_A_AT, 1372523_AT, 1367899_AT, 1375388_AT, 1367802_AT, 1389566_AT, 1369226_AT, 1368418_A_AT, 1383489_AT, 1370080_AT, 1393403_AT, 1377190_AT, 1367712_AT, 1370688_AT, 1367668_A_AT, 1370224_AT, 1368247_AT, 1386944_A_AT, 1371781_AT, 1368563_AT, 1370957_AT, 1369179_A_AT, 1373140_AT, 1368543_AT, 1367942_AT, 1370585_A_AT, 1371237_A_AT, 1370172_AT,…	333	384	5797	1.54137	1	0.345509	18.1756
						GOTERM_BP_FAT	GO:0055066~di-, tri-valent inorganic cation homeostasis	13	2.7897	0.0121796	1376977_AT, 1370957_AT, 1370173_AT, 1373140_AT, 1367899_AT, 1370585_A_AT, 1371237_A_AT, 1368418_A_AT, 1386960_AT, 1370172_AT, 1369226_AT, 1383489_AT, 1370080_AT, 1377190_AT, 1387396_AT, 1388271_AT	333	101	5797	2.24069	1	0.354734	19.2652
						GOTERM_BP_FAT	GO:0006873~cellular ion homeostasis	18	3.86266	0.0121966	1368563_AT, 1376977_AT, 1370957_AT, 1370173_AT, 1373140_AT, 1372523_AT, 1367899_AT, 1367802_AT, 1370585_A_AT, 1371237_A_AT, 1368418_A_AT, 1369226_AT, 1386960_AT, 1370172_AT, 1383489_AT, 1377190_AT, 1370688_AT, 1387396_AT, 1388271_AT, 1367668_A_AT, 1387793_AT, 1368497_AT	333	164	5797	1.91068	1	0.350766	19.2896
						GOTERM_BP_FAT	GO:0055082~cellular chemical homeostasis	18	3.86266	0.0152451	1368563_AT, 1376977_AT, 1370957_AT, 1370173_AT, 1373140_AT, 1372523_AT, 1367899_AT, 1367802_AT, 1370585_A_AT, 1371237_A_AT, 1368418_A_AT, 1369226_AT, 1386960_AT, 1370172_AT, 1383489_AT, 1377190_AT, 1370688_AT, 1387396_AT, 1388271_AT, 1367668_A_AT, 1387793_AT, 1368497_AT	333	168	5797	1.86519	1	0.390466	23.5305
						GOTERM_BP_FAT	GO:0030005~cellular di-, tri-valent inorganic cation homeostasis	11	2.36052	0.0390339	1376977_AT, 1370957_AT, 1373140_AT, 1367899_AT, 1370585_A_AT, 1369226_AT, 1368418_A_AT, 1386960_AT, 1371237_A_AT, 1383489_AT, 1377190_AT, 1388271_AT, 1387396_AT	333	93	5797	2.05906	1	0.576595	50.1084
						GOTERM_BP_FAT	GO:0030003~cellular cation homeostasis	12	2.57511	0.0465562	1376977_AT, 1370957_AT, 1373140_AT, 1367899_AT, 1367802_AT, 1370585_A_AT, 1371237_A_AT, 1369226_AT, 1368418_A_AT, 1386960_AT, 1383489_AT, 1377190_AT, 1388271_AT, 1387396_AT	333	109	5797	1.91652	1	0.609507	56.5064
						GOTERM_BP_FAT	GO:0019725~cellular homeostasis	19	4.07725	0.0868669	1368563_AT, 1376977_AT, 1370957_AT, 1370173_AT, 1373140_AT, 1372523_AT, 1367899_AT, 1375388_AT, 1367802_AT, 1370585_A_AT, 1371237_A_AT, 1368418_A_AT, 1369226_AT, 1386960_AT, 1370172_AT, 1383489_AT, 1377190_AT, 1370688_AT, 1387396_AT, 1388271_AT, 1367668_A_AT, 1387793_AT, 1368497_AT	333	223	5797	1.48323	1	0.745356	79.5451
						GOTERM_BP_FAT	GO:0006875~cellular metal ion homeostasis	8	1.71674	0.104124	1376977_AT, 1370957_AT, 1373140_AT, 1367899_AT, 1367802_AT, 1370585_A_AT, 1371237_A_AT, 1386960_AT, 1369226_AT, 1383489_AT	333	70	5797	1.98953	1	0.790401	85.3413
						GOTERM_BP_FAT	GO:0055065~metal ion homeostasis	8	1.71674	0.116425	1376977_AT, 1370957_AT, 1373140_AT, 1367899_AT, 1367802_AT, 1370585_A_AT, 1371237_A_AT, 1386960_AT, 1369226_AT, 1383489_AT	333	72	5797	1.93427	1	0.812839	88.4858
						GOTERM_BP_FAT	GO:0006874~cellular calcium ion homeostasis	6	1.28755	0.292315	1376977_AT, 1370957_AT, 1373140_AT, 1367899_AT, 1370585_A_AT, 1386960_AT, 1369226_AT, 1383489_AT	333	63	5797	1.65794	1	0.960401	99.7614
						GOTERM_BP_FAT	GO:0055074~calcium ion homeostasis	6	1.28755	0.315107	1376977_AT, 1370957_AT, 1373140_AT, 1367899_AT, 1370585_A_AT, 1386960_AT, 1369226_AT, 1383489_AT	333	65	5797	1.60693	1	0.966939	99.8653
						GOTERM_BP_FAT	GO:0051480~cytosolic calcium ion homeostasis	4	0.858369	0.419633	1376977_AT, 1370957_AT, 1373140_AT, 1367899_AT, 1369226_AT, 1383489_AT	333	41	5797	1.69838	1	0.985925	99.9925
						GOTERM_BP_FAT	GO:0007204~elevation of cytosolic calcium ion concentration	3	0.643777	0.604004	1376977_AT, 1367899_AT, 1369226_AT	333	35	5797	1.49215	1	0.998109	100
						KEGG_PATHWAY	rno04020:Calcium signaling pathway	4	0.858369	0.789398	1376977_AT, 1367899_AT, 1370585_A_AT, 1387395_AT	183	65	2883	0.969483	1	0.988331	100
						Annotation Cluster 19	Enrichment Score: 1.268173954964725
						Category	Term	Count	%	PValue	Genes	List Total	Pop Hits	Pop Total	Fold Enrichment	Bonferroni	Benjamini	FDR
						GOTERM_BP_FAT	GO:0050872~white fat cell differentiation	4	0.858369	0.00548138	1369179_A_AT, 1368271_A_AT, 1370355_AT, 1393260_AT	333	7	5797	9.94766	0.999997	0.230487	9.15233
						GOTERM_BP_FAT	GO:0045444~fat cell differentiation	6	1.28755	0.112618	1371150_AT, 1369179_A_AT, 1385397_AT, 1383075_AT, 1371643_AT, 1368271_A_AT, 1370355_AT, 1393260_AT	333	45	5797	2.32112	1	0.805426	87.5879
						GOTERM_BP_FAT	GO:0050873~brown fat cell differentiation	3	0.643777	0.254086	1369179_A_AT, 1368271_A_AT, 1370355_AT	333	17	5797	3.07207	1	0.940989	99.402
						Annotation Cluster 20	Enrichment Score: 1.2326359895703707
						Category	Term	Count	%	PValue	Genes	List Total	Pop Hits	Pop Total	Fold Enrichment	Bonferroni	Benjamini	FDR
						GOTERM_BP_FAT	GO:0001816~cytokine production	6	1.28755	0.0170079	1387868_AT, 1374627_AT, 1383448_AT, 1383564_AT, 1392773_AT, 1368271_A_AT, 1386960_AT, 1396939_AT	333	27	5797	3.86854	1	0.411623	25.8861
						GOTERM_BP_FAT	GO:0042089~cytokine biosynthetic process	3	0.643777	0.108573	1374627_AT, 1383448_AT, 1383564_AT, 1392773_AT, 1396939_AT	333	10	5797	5.22252	1	0.798796	86.5619
						GOTERM_BP_FAT	GO:0042107~cytokine metabolic process	3	0.643777	0.108573	1374627_AT, 1383448_AT, 1383564_AT, 1392773_AT, 1396939_AT	333	10	5797	5.22252	1	0.798796	86.5619
						Annotation Cluster 21	Enrichment Score: 1.1928732990478945
						Category	Term	Count	%	PValue	Genes	List Total	Pop Hits	Pop Total	Fold Enrichment	Bonferroni	Benjamini	FDR
						KEGG_PATHWAY	rno00480:Glutathione metabolism	7	1.50215	0.0296367	1389408_AT, 1388300_AT, 1393848_AT, 1387023_AT, 1371089_AT, 1372523_AT, 1370688_AT, 1368180_S_AT, 1386985_AT, 1367834_AT	183	38	2883	2.90207	0.985181	0.452118	29.8806
						KEGG_PATHWAY	rno00982:Drug metabolism	8	1.71674	0.0551701	1388300_AT, 1387053_AT, 1367988_AT, 1387023_AT, 1371089_AT, 1383248_AT, 1387913_AT, 1368180_S_AT, 1386985_AT	183	55	2883	2.29151	0.999646	0.548195	48.8086
						KEGG_PATHWAY	rno00980:Metabolism of xenobiotics by cytochrome P450	6	1.28755	0.161379	1388300_AT, 1367988_AT, 1387023_AT, 1371089_AT, 1368180_S_AT, 1387669_A_AT, 1386985_AT	183	46	2883	2.05488	1	0.785611	87.4642
						Annotation Cluster 22	Enrichment Score: 1.1530252031936752
						Category	Term	Count	%	PValue	Genes	List Total	Pop Hits	Pop Total	Fold Enrichment	Bonferroni	Benjamini	FDR
						GOTERM_BP_FAT	GO:0007126~meiosis	5	1.07296	0.0654519	1374912_AT, 1367780_AT, 1383578_AT, 1373823_AT, 1374775_AT	333	27	5797	3.22378	1	0.690665	69.3374
						GOTERM_BP_FAT	GO:0051327~M phase of meiotic cell cycle	5	1.07296	0.0654519	1374912_AT, 1367780_AT, 1383578_AT, 1373823_AT, 1374775_AT	333	27	5797	3.22378	1	0.690665	69.3374
						GOTERM_BP_FAT	GO:0051321~meiotic cell cycle	5	1.07296	0.0811109	1374912_AT, 1367780_AT, 1383578_AT, 1373823_AT, 1374775_AT	333	29	5797	3.00145	1	0.731957	77.1727
						Annotation Cluster 23	Enrichment Score: 1.1193979295671226
						Category	Term	Count	%	PValue	Genes	List Total	Pop Hits	Pop Total	Fold Enrichment	Bonferroni	Benjamini	FDR
						GOTERM_BP_FAT	GO:0022614~membrane to membrane docking	3	0.643777	0.0181656	1368474_AT, 1371575_AT, 1387202_AT	333	4	5797	13.0563	1	0.424151	27.3958
						GOTERM_BP_FAT	GO:0007159~leukocyte adhesion	4	0.858369	0.0278245	1368474_AT, 1371575_AT, 1387202_AT, 1370987_AT	333	12	5797	5.8028	1	0.496847	38.9083
						GOTERM_BP_FAT	GO:0022406~membrane docking	4	0.858369	0.115497	1368474_AT, 1371575_AT, 1377642_AT, 1387202_AT	333	21	5797	3.31589	1	0.812027	88.2727
						KEGG_PATHWAY	rno04670:Leukocyte transendothelial migration	5	1.07296	0.570373	1368474_AT, 1371575_AT, 1371081_AT, 1387202_AT, 1370585_A_AT	183	63	2883	1.25033	1	0.951817	99.9953
						Annotation Cluster 24	Enrichment Score: 1.1166666488144692
						Category	Term	Count	%	PValue	Genes	List Total	Pop Hits	Pop Total	Fold Enrichment	Bonferroni	Benjamini	FDR
						GOTERM_BP_FAT	GO:0032680~regulation of tumor necrosis factor production	5	1.07296	0.0206489	1387868_AT, 1380336_AT, 1398482_AT, 1381279_AT, 1370987_AT	333	19	5797	4.58116	1	0.437392	30.5367
						GOTERM_BP_FAT	GO:0042742~defense response to bacterium	6	1.28755	0.0227924	1387868_AT, 1398482_AT, 1370154_AT, 1387396_AT, 1381279_AT, 1370987_AT	333	29	5797	3.60174	1	0.462388	33.1444
						GOTERM_BP_FAT	GO:0001817~regulation of cytokine production	11	2.36052	0.0260791	1370080_AT, 1369179_A_AT, 1387868_AT, 1380336_AT, 1398482_AT, 1379499_AT, 1367899_AT, 1387395_AT, 1386960_AT, 1381279_AT, 1370987_AT	333	87	5797	2.20106	1	0.489205	36.9643
						GOTERM_BP_FAT	GO:0032675~regulation of interleukin-6 production	4	0.858369	0.0913886	1387868_AT, 1380336_AT, 1387395_AT, 1381279_AT	333	19	5797	3.66493	1	0.754785	81.2436
						GOTERM_BP_FAT	GO:0031349~positive regulation of defense response	5	1.07296	0.159307	1387868_AT, 1368271_A_AT, 1367609_AT, 1387395_AT, 1381279_AT	333	37	5797	2.35249	1	0.868095	95.1702
						GOTERM_BP_FAT	GO:0032755~positive regulation of interleukin-6 production	3	0.643777	0.189474	1387868_AT, 1387395_AT, 1381279_AT	333	14	5797	3.73037	1	0.899715	97.4486
						GOTERM_BP_FAT	GO:0001819~positive regulation of cytokine production	4	0.858369	0.450483	1387868_AT, 1398482_AT, 1387395_AT, 1381279_AT	333	43	5797	1.61939	1	0.989444	99.9971
						Annotation Cluster 25	Enrichment Score: 1.113628466555526
						Category	Term	Count	%	PValue	Genes	List Total	Pop Hits	Pop Total	Fold Enrichment	Bonferroni	Benjamini	FDR
						GOTERM_BP_FAT	GO:0031348~negative regulation of defense response	5	1.07296	0.0394367	1369179_A_AT, 1380336_AT, 1388149_AT, 1367794_AT, 1370987_AT	333	23	5797	3.78444	1	0.570259	50.4724
						GOTERM_BP_FAT	GO:0002683~negative regulation of immune system process	7	1.50215	0.0416246	1370080_AT, 1384842_S_AT, 1380336_AT, 1388149_AT, 1367794_AT, 1369226_AT, 1370987_AT	333	45	5797	2.70797	1	0.583705	52.406
						GOTERM_BP_FAT	GO:0045824~negative regulation of innate immune response	3	0.643777	0.0420715	1380336_AT, 1388149_AT, 1367794_AT	333	6	5797	8.7042	1	0.584413	52.792
						GOTERM_BP_FAT	GO:0002698~negative regulation of immune effector process	4	0.858369	0.0598416	1370080_AT, 1388149_AT, 1367794_AT, 1370987_AT	333	16	5797	4.3521	1	0.66245	65.9589
						GOTERM_BP_FAT	GO:0045088~regulation of innate immune response	5	1.07296	0.0811109	1387868_AT, 1380336_AT, 1388149_AT, 1367794_AT, 1381279_AT	333	29	5797	3.00145	1	0.731957	77.1727
						GOTERM_BP_FAT	GO:0050777~negative regulation of immune response	4	0.858369	0.115497	1380336_AT, 1388149_AT, 1367794_AT, 1370987_AT	333	21	5797	3.31589	1	0.812027	88.2727
						GOTERM_BP_FAT	GO:0048585~negative regulation of response to stimulus	5	1.07296	0.413722	1369179_A_AT, 1380336_AT, 1388149_AT, 1367794_AT, 1370987_AT	333	57	5797	1.52705	1	0.985195	99.9911
						Annotation Cluster 26	Enrichment Score: 1.0996511886761189
						Category	Term	Count	%	PValue	Genes	List Total	Pop Hits	Pop Total	Fold Enrichment	Bonferroni	Benjamini	FDR
						GOTERM_BP_FAT	GO:0009410~response to xenobiotic stimulus	5	1.07296	0.034065	1387023_AT, 1371089_AT, 1372523_AT, 1370688_AT, 1368180_S_AT, 1387669_A_AT, 1398282_AT	333	22	5797	3.95646	1	0.543944	45.4064
						GOTERM_BP_FAT	GO:0006805~xenobiotic metabolic process	4	0.858369	0.0913886	1387023_AT, 1371089_AT, 1368180_S_AT, 1387669_A_AT, 1398282_AT	333	19	5797	3.66493	1	0.754785	81.2436
						KEGG_PATHWAY	rno00980:Metabolism of xenobiotics by cytochrome P450	6	1.28755	0.161379	1388300_AT, 1367988_AT, 1387023_AT, 1371089_AT, 1368180_S_AT, 1387669_A_AT, 1386985_AT	183	46	2883	2.05488	1	0.785611	87.4642
						Annotation Cluster 27	Enrichment Score: 1.0746196890552342
						Category	Term	Count	%	PValue	Genes	List Total	Pop Hits	Pop Total	Fold Enrichment	Bonferroni	Benjamini	FDR
						GOTERM_BP_FAT	GO:0015758~glucose transport	4	0.858369	0.0696914	1370725_A_AT, 1368460_AT, 1386960_AT, 1386944_A_AT, 1387228_AT	333	17	5797	4.0961	1	0.706041	71.6778
						GOTERM_BP_FAT	GO:0008645~hexose transport	4	0.858369	0.0802191	1370725_A_AT, 1368460_AT, 1386960_AT, 1386944_A_AT, 1387228_AT	333	18	5797	3.86854	1	0.732721	76.7827
						GOTERM_BP_FAT	GO:0015749~monosaccharide transport	4	0.858369	0.0913886	1370725_A_AT, 1368460_AT, 1386960_AT, 1386944_A_AT, 1387228_AT	333	19	5797	3.66493	1	0.754785	81.2436
						GOTERM_BP_FAT	GO:0008643~carbohydrate transport	5	1.07296	0.0984401	1387868_AT, 1370725_A_AT, 1368460_AT, 1386960_AT, 1386944_A_AT, 1387228_AT	333	31	5797	2.80781	1	0.772793	83.6296
						Annotation Cluster 28	Enrichment Score: 1.0179145193537391
						Category	Term	Count	%	PValue	Genes	List Total	Pop Hits	Pop Total	Fold Enrichment	Bonferroni	Benjamini	FDR
						GOTERM_BP_FAT	GO:0019932~second-messenger-mediated signaling	8	1.71674	0.0539932	1376977_AT, 1389066_AT, 1369050_AT, 1369737_AT, 1368160_AT, 1378925_AT, 1367899_AT, 1371081_AT, 1391359_AT, 1369738_S_AT, 1393550_AT, 1387395_AT	333	60	5797	2.32112	1	0.643882	62.0654
						GOTERM_BP_FAT	GO:0019933~cAMP-mediated signaling	4	0.858369	0.115497	1376977_AT, 1369737_AT, 1378925_AT, 1371081_AT, 1369738_S_AT, 1393550_AT, 1387395_AT	333	21	5797	3.31589	1	0.812027	88.2727
						GOTERM_BP_FAT	GO:0019935~cyclic-nucleotide-mediated signaling	4	0.858369	0.141692	1376977_AT, 1369737_AT, 1378925_AT, 1371081_AT, 1369738_S_AT, 1393550_AT, 1387395_AT	333	23	5797	3.02755	1	0.848879	93.0627
						Annotation Cluster 29	Enrichment Score: 1.0134478926030526
						Category	Term	Count	%	PValue	Genes	List Total	Pop Hits	Pop Total	Fold Enrichment	Bonferroni	Benjamini	FDR
						GOTERM_BP_FAT	GO:0006767~water-soluble vitamin metabolic process	6	1.28755	0.0297183	1387725_AT, 1396262_AT, 1391293_AT, 1382255_AT, 1372523_AT, 1370688_AT, 1387672_AT, 1369837_AT, 1389014_AT, 1369546_AT, 1398282_AT	333	31	5797	3.36937	1	0.509147	40.9535
						GOTERM_BP_FAT	GO:0006766~vitamin metabolic process	7	1.50215	0.0865172	1387725_AT, 1396262_AT, 1391293_AT, 1382255_AT, 1372523_AT, 1370688_AT, 1387022_AT, 1387672_AT, 1369837_AT, 1389014_AT, 1369546_AT, 1398282_AT	333	54	5797	2.25665	1	0.746184	79.4079
						GOTERM_BP_FAT	GO:0009110~vitamin biosynthetic process	4	0.858369	0.115497	1387725_AT, 1396262_AT, 1382255_AT, 1387022_AT, 1369837_AT, 1389014_AT, 1398282_AT	333	21	5797	3.31589	1	0.812027	88.2727
						GOTERM_BP_FAT	GO:0042364~water-soluble vitamin biosynthetic process	3	0.643777	0.297517	1387725_AT, 1396262_AT, 1382255_AT, 1369837_AT, 1389014_AT, 1398282_AT	333	19	5797	2.7487	1	0.962037	99.7902
						Annotation Cluster 30	Enrichment Score: 1.001987247497343
						Category	Term	Count	%	PValue	Genes	List Total	Pop Hits	Pop Total	Fold Enrichment	Bonferroni	Benjamini	FDR
						GOTERM_BP_FAT	GO:0008217~regulation of blood pressure	7	1.50215	0.0277746	1370080_AT, 1370173_AT, 1369179_A_AT, 1369663_AT, 1368259_AT, 1392773_AT, 1367609_AT, 1370172_AT, 1396939_AT	333	41	5797	2.97217	1	0.499918	38.8535
						GOTERM_BP_FAT	GO:0003044~regulation of systemic arterial blood pressure mediated by a chemical signal	3	0.643777	0.16845	1370173_AT, 1392773_AT, 1367609_AT, 1370172_AT, 1396939_AT	333	13	5797	4.01733	1	0.880073	96.0098
						GOTERM_BP_FAT	GO:0003073~regulation of systemic arterial blood pressure	3	0.643777	0.210824	1370173_AT, 1392773_AT, 1367609_AT, 1370172_AT, 1396939_AT	333	15	5797	3.48168	1	0.91667	98.3992
						Annotation Cluster 31	Enrichment Score: 0.9286029239700694
						Category	Term	Count	%	PValue	Genes	List Total	Pop Hits	Pop Total	Fold Enrichment	Bonferroni	Benjamini	FDR
						GOTERM_BP_FAT	GO:0040017~positive regulation of locomotion	9	1.93133	0.0391864	1370957_AT, 1373544_AT, 1393403_AT, 1373140_AT, 1368290_AT, 1369964_AT, 1368558_S_AT, 1367899_AT, 1387969_AT, 1387202_AT, 1382454_AT, 1383489_AT	333	68	5797	2.30405	1	0.574627	50.2466
						GOTERM_BP_FAT	GO:0051272~positive regulation of cell motion	9	1.93133	0.0487268	1370957_AT, 1393403_AT, 1386857_AT, 1373140_AT, 1368290_AT, 1369964_AT, 1368558_S_AT, 1367899_AT, 1387969_AT, 1387202_AT, 1383489_AT	333	71	5797	2.2067	1	0.620386	58.2036
						GOTERM_BP_FAT	GO:0030335~positive regulation of cell migration	8	1.71674	0.0717374	1370957_AT, 1393403_AT, 1373140_AT, 1368290_AT, 1369964_AT, 1368558_S_AT, 1367899_AT, 1387969_AT, 1387202_AT, 1383489_AT	333	64	5797	2.17605	1	0.711544	72.7461
						GOTERM_BP_FAT	GO:0040012~regulation of locomotion	10	2.14592	0.2262	1370957_AT, 1373140_AT, 1369964_AT, 1368558_S_AT, 1367899_AT, 1387969_AT, 1382454_AT, 1383489_AT, 1373544_AT, 1393403_AT, 1368290_AT, 1387202_AT, 1368536_AT	333	117	5797	1.4879	1	0.927152	98.8647
						GOTERM_BP_FAT	GO:0030334~regulation of cell migration	9	1.93133	0.285619	1370957_AT, 1393403_AT, 1373140_AT, 1368290_AT, 1369964_AT, 1368558_S_AT, 1367899_AT, 1387969_AT, 1387202_AT, 1368536_AT, 1383489_AT	333	109	5797	1.43739	1	0.957864	99.7187
						GOTERM_BP_FAT	GO:0051270~regulation of cell motion	10	2.14592	0.303006	1370957_AT, 1393403_AT, 1386857_AT, 1373140_AT, 1368290_AT, 1369964_AT, 1368558_S_AT, 1367899_AT, 1387969_AT, 1387202_AT, 1368536_AT, 1383489_AT	333	127	5797	1.37074	1	0.963737	99.8171
						Annotation Cluster 32	Enrichment Score: 0.8934824485241438
						Category	Term	Count	%	PValue	Genes	List Total	Pop Hits	Pop Total	Fold Enrichment	Bonferroni	Benjamini	FDR
						KEGG_PATHWAY	rno00410:beta-Alanine metabolism	6	1.28755	0.00533376	1383472_AT, 1368283_AT, 1397924_AT, 1372615_AT, 1390569_AT, 1367834_AT	183	19	2883	4.97498	0.527031	0.527031	6.11518
						KEGG_PATHWAY	rno00640:Propanoate metabolism	3	0.643777	0.536088	1383472_AT, 1368283_AT, 1397924_AT	183	28	2883	1.68794	1	0.953683	99.9884
						KEGG_PATHWAY	rno00280:Valine, leucine and isoleucine degradation	3	0.643777	0.729934	1383472_AT, 1368283_AT, 1397924_AT	183	40	2883	1.18156	1	0.981392	100
						Annotation Cluster 33	Enrichment Score: 0.8474939044835087
						Category	Term	Count	%	PValue	Genes	List Total	Pop Hits	Pop Total	Fold Enrichment	Bonferroni	Benjamini	FDR
						GOTERM_BP_FAT	GO:0048871~multicellular organismal homeostasis	7	1.50215	0.049932	1371781_AT, 1376977_AT, 1369208_AT, 1369964_AT, 1367899_AT, 1368543_AT, 1367942_AT, 1370224_AT	333	47	5797	2.59274	1	0.623421	59.1187
						GOTERM_BP_FAT	GO:0048771~tissue remodeling	6	1.28755	0.0696876	1398347_AT, 1369208_AT, 1383047_AT, 1367899_AT, 1368543_AT, 1367942_AT	333	39	5797	2.67822	1	0.708695	71.6758
						GOTERM_BP_FAT	GO:0001894~tissue homeostasis	5	1.07296	0.159307	1369208_AT, 1369964_AT, 1367899_AT, 1368543_AT, 1367942_AT	333	37	5797	2.35249	1	0.868095	95.1702
						GOTERM_BP_FAT	GO:0048873~homeostasis of number of cells within a tissue	3	0.643777	0.16845	1369208_AT, 1369964_AT, 1367899_AT	333	13	5797	4.01733	1	0.880073	96.0098
						GOTERM_BP_FAT	GO:0045453~bone resorption	3	0.643777	0.16845	1369208_AT, 1368543_AT, 1367942_AT	333	13	5797	4.01733	1	0.880073	96.0098
						GOTERM_BP_FAT	GO:0046849~bone remodeling	3	0.643777	0.254086	1369208_AT, 1368543_AT, 1367942_AT	333	17	5797	3.07207	1	0.940989	99.402
						GOTERM_BP_FAT	GO:0060249~anatomical structure homeostasis	6	1.28755	0.292315	1369208_AT, 1369964_AT, 1367899_AT, 1368543_AT, 1367942_AT, 1368247_AT	333	63	5797	1.65794	1	0.960401	99.7614
						Annotation Cluster 34	Enrichment Score: 0.7958562605212313
						Category	Term	Count	%	PValue	Genes	List Total	Pop Hits	Pop Total	Fold Enrichment	Bonferroni	Benjamini	FDR
						GOTERM_BP_FAT	GO:0006940~regulation of smooth muscle contraction	4	0.858369	0.0598416	1367899_AT, 1368259_AT, 1370892_AT, 1387395_AT	333	16	5797	4.3521	1	0.66245	65.9589
						GOTERM_BP_FAT	GO:0045987~positive regulation of smooth muscle contraction	3	0.643777	0.0901632	1367899_AT, 1368259_AT, 1370892_AT	333	9	5797	5.8028	1	0.752116	80.797
						GOTERM_BP_FAT	GO:0045933~positive regulation of muscle contraction	3	0.643777	0.127861	1367899_AT, 1368259_AT, 1370892_AT	333	11	5797	4.74775	1	0.827698	90.8287
						GOTERM_BP_FAT	GO:0006937~regulation of muscle contraction	4	0.858369	0.199004	1367899_AT, 1368259_AT, 1370892_AT, 1387395_AT	333	27	5797	2.57902	1	0.907782	97.9248
						GOTERM_BP_FAT	GO:0051240~positive regulation of multicellular organismal process	10	2.14592	0.287109	1367776_AT, 1387868_AT, 1398482_AT, 1368558_S_AT, 1372750_AT, 1367899_AT, 1368259_AT, 1370892_AT, 1387395_AT, 1381279_AT	333	125	5797	1.39267	1	0.958141	99.7288
						GOTERM_BP_FAT	GO:0044057~regulation of system process	9	1.93133	0.425775	1381121_AT, 1368558_S_AT, 1372750_AT, 1367899_AT, 1367816_AT, 1368259_AT, 1370892_AT, 1387395_AT, 1368247_AT	333	125	5797	1.25341	1	0.986267	99.9938
						Annotation Cluster 35	Enrichment Score: 0.7859729474740684
						Category	Term	Count	%	PValue	Genes	List Total	Pop Hits	Pop Total	Fold Enrichment	Bonferroni	Benjamini	FDR
						GOTERM_BP_FAT	GO:0002697~regulation of immune effector process	9	1.93133	0.0200764	1370080_AT, 1370728_AT, 1387868_AT, 1388711_AT, 1387084_AT, 1388149_AT, 1367794_AT, 1387395_AT, 1368247_AT, 1370987_AT	333	60	5797	2.61126	1	0.436093	29.8241
						GOTERM_BP_FAT	GO:0002703~regulation of leukocyte mediated immunity	6	1.28755	0.0760909	1370080_AT, 1387084_AT, 1388149_AT, 1387395_AT, 1368247_AT, 1370987_AT	333	40	5797	2.61126	1	0.718117	74.8941
						GOTERM_BP_FAT	GO:0002709~regulation of T cell mediated immunity	3	0.643777	0.319112	1387084_AT, 1368247_AT, 1370987_AT	333	20	5797	2.61126	1	0.968212	99.8784
						GOTERM_BP_FAT	GO:0002819~regulation of adaptive immune response	4	0.858369	0.340461	1387084_AT, 1368247_AT, 1381279_AT, 1370987_AT	333	36	5797	1.93427	1	0.972872	99.9303
						GOTERM_BP_FAT	GO:0002822~regulation of adaptive immune response based on somatic recombination of immune receptors built from immunoglobulin superfamily domains	4	0.858369	0.340461	1387084_AT, 1368247_AT, 1381279_AT, 1370987_AT	333	36	5797	1.93427	1	0.972872	99.9303
						GOTERM_BP_FAT	GO:0002706~regulation of lymphocyte mediated immunity	4	0.858369	0.340461	1387084_AT, 1388149_AT, 1368247_AT, 1370987_AT	333	36	5797	1.93427	1	0.972872	99.9303
						Annotation Cluster 36	Enrichment Score: 0.7795189638337743
						Category	Term	Count	%	PValue	Genes	List Total	Pop Hits	Pop Total	Fold Enrichment	Bonferroni	Benjamini	FDR
						GOTERM_BP_FAT	GO:0042110~T cell activation	9	1.93133	0.0558601	1369208_AT, 1384842_S_AT, 1398482_AT, 1369964_AT, 1387084_AT, 1368482_AT, 1387202_AT, 1381279_AT, 1370987_AT	333	73	5797	2.14624	1	0.650807	63.3517
						GOTERM_BP_FAT	GO:0051249~regulation of lymphocyte activation	9	1.93133	0.0764811	1368474_AT, 1370957_AT, 1369208_AT, 1384842_S_AT, 1370728_AT, 1373140_AT, 1388711_AT, 1369964_AT, 1369226_AT, 1381279_AT, 1370987_AT, 1383489_AT	333	78	5797	2.00866	1	0.71753	75.0786
						GOTERM_BP_FAT	GO:0030217~T cell differentiation	6	1.28755	0.0898151	1369208_AT, 1384842_S_AT, 1398482_AT, 1369964_AT, 1368482_AT, 1370987_AT	333	42	5797	2.48692	1	0.752951	80.6682
						GOTERM_BP_FAT	GO:0001775~cell activation	13	2.7897	0.0961156	1384842_S_AT, 1398482_AT, 1369964_AT, 1387084_AT, 1368558_S_AT, 1368482_AT, 1367899_AT, 1369208_AT, 1387868_AT, 1367712_AT, 1387202_AT, 1370987_AT, 1381279_AT	333	138	5797	1.63992	1	0.766403	82.8766
						GOTERM_BP_FAT	GO:0048534~hemopoietic or lymphoid organ development	13	2.7897	0.15004	1398390_AT, 1370173_AT, 1384842_S_AT, 1369179_A_AT, 1398482_AT, 1379499_AT, 1369964_AT, 1368482_AT, 1389566_AT, 1386960_AT, 1370172_AT, 1369208_AT, 1367712_AT, 1370987_AT	333	150	5797	1.50873	1	0.858809	94.1512
						GOTERM_BP_FAT	GO:0045321~leukocyte activation	11	2.36052	0.159875	1369208_AT, 1384842_S_AT, 1387868_AT, 1398482_AT, 1369964_AT, 1387084_AT, 1368558_S_AT, 1368482_AT, 1387202_AT, 1381279_AT, 1370987_AT	333	122	5797	1.56961	1	0.867775	95.2269
						GOTERM_BP_FAT	GO:0046649~lymphocyte activation	9	1.93133	0.197724	1369208_AT, 1384842_S_AT, 1398482_AT, 1369964_AT, 1387084_AT, 1368482_AT, 1387202_AT, 1381279_AT, 1370987_AT	333	98	5797	1.59873	1	0.907227	97.866
						GOTERM_BP_FAT	GO:0002520~immune system development	13	2.7897	0.204879	1398390_AT, 1370173_AT, 1384842_S_AT, 1369179_A_AT, 1398482_AT, 1379499_AT, 1369964_AT, 1368482_AT, 1389566_AT, 1386960_AT, 1370172_AT, 1369208_AT, 1367712_AT, 1370987_AT	333	160	5797	1.41443	1	0.912819	98.1751
						GOTERM_BP_FAT	GO:0002521~leukocyte differentiation	7	1.50215	0.210566	1369208_AT, 1384842_S_AT, 1369179_A_AT, 1398482_AT, 1369964_AT, 1368482_AT, 1370987_AT	333	70	5797	1.74084	1	0.917335	98.3901
						GOTERM_BP_FAT	GO:0030098~lymphocyte differentiation	6	1.28755	0.215625	1369208_AT, 1384842_S_AT, 1398482_AT, 1369964_AT, 1368482_AT, 1370987_AT	333	56	5797	1.86519	1	0.918167	98.5611
						GOTERM_BP_FAT	GO:0030097~hemopoiesis	10	2.14592	0.409916	1370173_AT, 1369208_AT, 1384842_S_AT, 1369179_A_AT, 1398482_AT, 1369964_AT, 1367712_AT, 1368482_AT, 1370172_AT, 1386960_AT, 1370987_AT	333	140	5797	1.24346	1	0.984863	99.99
						GOTERM_BP_FAT	GO:0045619~regulation of lymphocyte differentiation	3	0.643777	0.663204	1369208_AT, 1384842_S_AT, 1381279_AT	333	39	5797	1.33911	1	0.999065	100
						Annotation Cluster 37	Enrichment Score: 0.7686180991252001
						Category	Term	Count	%	PValue	Genes	List Total	Pop Hits	Pop Total	Fold Enrichment	Bonferroni	Benjamini	FDR
						GOTERM_BP_FAT	GO:0006006~glucose metabolic process	12	2.57511	0.0347776	1370957_AT, 1387263_AT, 1368651_AT, 1373140_AT, 1370725_A_AT, 1369931_AT, 1368160_AT, 1378925_AT, 1384262_AT, 1387672_AT, 1378960_AT, 1369560_AT, 1393550_AT, 1369738_S_AT, 1386960_AT, 1383489_AT, 1388410_AT, 1371161_AT, 1375213_AT, 1369737_AT, 1380125_AT, 1386944_A_AT	333	104	5797	2.00866	1	0.544468	46.1055
						GOTERM_BP_FAT	GO:0005977~glycogen metabolic process	5	1.07296	0.073067	1370957_AT, 1373140_AT, 1370725_A_AT, 1371161_AT, 1380125_AT, 1384262_AT, 1387672_AT, 1386960_AT, 1386944_A_AT, 1383489_AT	333	28	5797	3.10864	1	0.710615	73.4198
						GOTERM_BP_FAT	GO:0044042~glucan metabolic process	5	1.07296	0.073067	1370957_AT, 1373140_AT, 1370725_A_AT, 1371161_AT, 1380125_AT, 1384262_AT, 1387672_AT, 1386960_AT, 1386944_A_AT, 1383489_AT	333	28	5797	3.10864	1	0.710615	73.4198
						GOTERM_BP_FAT	GO:0006073~cellular glucan metabolic process	5	1.07296	0.073067	1370957_AT, 1373140_AT, 1370725_A_AT, 1371161_AT, 1380125_AT, 1384262_AT, 1387672_AT, 1386960_AT, 1386944_A_AT, 1383489_AT	333	28	5797	3.10864	1	0.710615	73.4198
						GOTERM_BP_FAT	GO:0006112~energy reserve metabolic process	5	1.07296	0.0811109	1370957_AT, 1373140_AT, 1370725_A_AT, 1371161_AT, 1380125_AT, 1384262_AT, 1387672_AT, 1386960_AT, 1386944_A_AT, 1383489_AT	333	29	5797	3.00145	1	0.731957	77.1727
						GOTERM_BP_FAT	GO:0019318~hexose metabolic process	12	2.57511	0.0930886	1370957_AT, 1387263_AT, 1368651_AT, 1373140_AT, 1370725_A_AT, 1369931_AT, 1368160_AT, 1378925_AT, 1384262_AT, 1387672_AT, 1378960_AT, 1369560_AT, 1393550_AT, 1369738_S_AT, 1386960_AT, 1383489_AT, 1388410_AT, 1371161_AT, 1375213_AT, 1369737_AT, 1380125_AT, 1386944_A_AT	333	123	5797	1.69838	1	0.757062	81.8471
						GOTERM_BP_FAT	GO:0005996~monosaccharide metabolic process	13	2.7897	0.116917	1370957_AT, 1387263_AT, 1368651_AT, 1373140_AT, 1370725_A_AT, 1369931_AT, 1368160_AT, 1378925_AT, 1384262_AT, 1378960_AT, 1387672_AT, 1369738_S_AT, 1393550_AT, 1369560_AT, 1386960_AT, 1383654_A_AT, 1383489_AT, 1388410_AT, 1371161_AT, 1375213_AT, 1369737_AT, 1380125_AT, 1386944_A_AT	333	143	5797	1.58258	1	0.812396	88.5973
						GOTERM_BP_FAT	GO:0044264~cellular polysaccharide metabolic process	5	1.07296	0.13767	1370957_AT, 1373140_AT, 1370725_A_AT, 1371161_AT, 1380125_AT, 1384262_AT, 1387672_AT, 1386960_AT, 1386944_A_AT, 1383489_AT	333	35	5797	2.48692	1	0.843056	92.4724
						GOTERM_BP_FAT	GO:0006641~triglyceride metabolic process	5	1.07296	0.193874	1370957_AT, 1373140_AT, 1370725_A_AT, 1380013_AT, 1374610_AT, 1391544_AT, 1386960_AT, 1386944_A_AT, 1383489_AT	333	40	5797	2.17605	1	0.903379	97.68
						GOTERM_BP_FAT	GO:0005976~polysaccharide metabolic process	6	1.28755	0.226191	1370957_AT, 1373140_AT, 1370725_A_AT, 1371161_AT, 1380125_AT, 1370956_AT, 1384262_AT, 1387672_AT, 1386960_AT, 1386944_A_AT, 1383489_AT	333	57	5797	1.83246	1	0.927993	98.8645
						GOTERM_BP_FAT	GO:0006639~acylglycerol metabolic process	5	1.07296	0.230507	1370957_AT, 1373140_AT, 1370725_A_AT, 1380013_AT, 1374610_AT, 1391544_AT, 1386960_AT, 1386944_A_AT, 1383489_AT	333	43	5797	2.02423	1	0.92788	98.9702
						GOTERM_BP_FAT	GO:0006638~neutral lipid metabolic process	5	1.07296	0.230507	1370957_AT, 1373140_AT, 1370725_A_AT, 1380013_AT, 1374610_AT, 1391544_AT, 1386960_AT, 1386944_A_AT, 1383489_AT	333	43	5797	2.02423	1	0.92788	98.9702
						GOTERM_BP_FAT	GO:0006662~glycerol ether metabolic process	5	1.07296	0.268673	1370957_AT, 1373140_AT, 1370725_A_AT, 1380013_AT, 1374610_AT, 1391544_AT, 1386960_AT, 1386944_A_AT, 1383489_AT	333	46	5797	1.89222	1	0.949984	99.5764
						GOTERM_BP_FAT	GO:0018904~organic ether metabolic process	5	1.07296	0.281646	1370957_AT, 1373140_AT, 1370725_A_AT, 1380013_AT, 1374610_AT, 1391544_AT, 1386960_AT, 1386944_A_AT, 1383489_AT	333	47	5797	1.85196	1	0.956737	99.6901
						GOTERM_BP_FAT	GO:0015980~energy derivation by oxidation of organic compounds	6	1.28755	0.552366	1370957_AT, 1370173_AT, 1373140_AT, 1370725_A_AT, 1371161_AT, 1380125_AT, 1384262_AT, 1387672_AT, 1370172_AT, 1386960_AT, 1386944_A_AT, 1383489_AT	333	86	5797	1.21454	1	0.996513	99.9999
						GOTERM_BP_FAT	GO:0046486~glycerolipid metabolic process	7	1.50215	0.668791	1370957_AT, 1373140_AT, 1370725_A_AT, 1378960_AT, 1391359_AT, 1369560_AT, 1391544_AT, 1386960_AT, 1383489_AT, 1369050_AT, 1380013_AT, 1374610_AT, 1386944_A_AT	333	117	5797	1.04153	1	0.999126	100
						GOTERM_BP_FAT	GO:0006091~generation of precursor metabolites and energy	9	1.93133	0.798967	1370957_AT, 1370173_AT, 1387263_AT, 1368651_AT, 1373140_AT, 1370725_A_AT, 1369931_AT, 1387672_AT, 1384262_AT, 1370172_AT, 1386960_AT, 1383489_AT, 1371161_AT, 1380125_AT, 1368453_AT, 1386944_A_AT	333	176	5797	0.890203	1	0.999901	100
						Annotation Cluster 38	Enrichment Score: 0.7685669643043919
						Category	Term	Count	%	PValue	Genes	List Total	Pop Hits	Pop Total	Fold Enrichment	Bonferroni	Benjamini	FDR
						GOTERM_BP_FAT	GO:0001776~leukocyte homeostasis	4	0.858369	0.115497	1384842_S_AT, 1369964_AT, 1389566_AT, 1386960_AT	333	21	5797	3.31589	1	0.812027	88.2727
						GOTERM_BP_FAT	GO:0048872~homeostasis of number of cells	8	1.71674	0.136226	1370080_AT, 1369208_AT, 1384842_S_AT, 1369964_AT, 1367712_AT, 1367899_AT, 1389566_AT, 1386960_AT	333	75	5797	1.8569	1	0.841344	92.2494
						GOTERM_BP_FAT	GO:0043029~T cell homeostasis	3	0.643777	0.210824	1384842_S_AT, 1369964_AT, 1389566_AT	333	15	5797	3.48168	1	0.91667	98.3992
						GOTERM_BP_FAT	GO:0002260~lymphocyte homeostasis	3	0.643777	0.254086	1384842_S_AT, 1369964_AT, 1389566_AT	333	17	5797	3.07207	1	0.940989	99.402
						Annotation Cluster 39	Enrichment Score: 0.7685029033098929
						Category	Term	Count	%	PValue	Genes	List Total	Pop Hits	Pop Total	Fold Enrichment	Bonferroni	Benjamini	FDR
						GOTERM_BP_FAT	GO:0002683~negative regulation of immune system process	7	1.50215	0.0416246	1370080_AT, 1384842_S_AT, 1380336_AT, 1388149_AT, 1367794_AT, 1369226_AT, 1370987_AT	333	45	5797	2.70797	1	0.583705	52.406
						GOTERM_BP_FAT	GO:0002695~negative regulation of leukocyte activation	4	0.858369	0.199004	1370080_AT, 1384842_S_AT, 1369226_AT, 1370987_AT	333	27	5797	2.57902	1	0.907782	97.9248
						GOTERM_BP_FAT	GO:0050866~negative regulation of cell activation	4	0.858369	0.229464	1370080_AT, 1384842_S_AT, 1369226_AT, 1370987_AT	333	29	5797	2.40116	1	0.928566	98.9455
						GOTERM_BP_FAT	GO:0051250~negative regulation of lymphocyte activation	3	0.643777	0.443671	1384842_S_AT, 1369226_AT, 1370987_AT	333	26	5797	2.00866	1	0.988578	99.9964
						Annotation Cluster 40	Enrichment Score: 0.7332085882413496
						Category	Term	Count	%	PValue	Genes	List Total	Pop Hits	Pop Total	Fold Enrichment	Bonferroni	Benjamini	FDR
						GOTERM_BP_FAT	GO:0008202~steroid metabolic process	13	2.7897	0.0309306	1387017_AT, 1368878_AT, 1388426_AT, 1370725_A_AT, 1388188_AT, 1367758_AT, 1386960_AT, 1393403_AT, 1393902_AT, 1367712_AT, 1390923_A_AT, 1387156_AT, 1386944_A_AT, 1387123_AT	333	115	5797	1.96791	1	0.519793	42.2287
						GOTERM_BP_FAT	GO:0008203~cholesterol metabolic process	5	1.07296	0.426819	1387017_AT, 1393403_AT, 1368878_AT, 1388426_AT, 1388188_AT	333	58	5797	1.50072	1	0.986261	99.994
						GOTERM_BP_FAT	GO:0016125~sterol metabolic process	5	1.07296	0.478346	1387017_AT, 1393403_AT, 1368878_AT, 1388426_AT, 1388188_AT	333	62	5797	1.4039	1	0.992171	99.9988
						Annotation Cluster 41	Enrichment Score: 0.6907993433374957
						Category	Term	Count	%	PValue	Genes	List Total	Pop Hits	Pop Total	Fold Enrichment	Bonferroni	Benjamini	FDR
						GOTERM_BP_FAT	GO:0006575~cellular amino acid derivative metabolic process	12	2.57511	0.0519507	1370173_AT, 1391293_AT, 1368064_A_AT, 1372523_AT, 1387672_AT, 1398282_AT, 1386985_AT, 1370172_AT, 1367834_AT, 1388347_AT, 1368121_AT, 1371089_AT, 1375317_AT, 1370688_AT, 1387913_AT, 1368180_S_AT, 1369546_AT	333	111	5797	1.88199	1	0.632308	60.6094
						GOTERM_BP_FAT	GO:0006518~peptide metabolic process	6	1.28755	0.0578158	1370173_AT, 1371089_AT, 1372523_AT, 1370688_AT, 1392773_AT, 1368180_S_AT, 1386985_AT, 1370817_AT, 1370172_AT, 1396939_AT	333	37	5797	2.82299	1	0.660891	64.655
						GOTERM_BP_FAT	GO:0006790~sulfur metabolic process	8	1.71674	0.150287	1370173_AT, 1371089_AT, 1372523_AT, 1395721_AT, 1370688_AT, 1387665_AT, 1370956_AT, 1387672_AT, 1368180_S_AT, 1386985_AT, 1370172_AT	333	77	5797	1.80867	1	0.856398	94.1808
						GOTERM_BP_FAT	GO:0006749~glutathione metabolic process	4	0.858369	0.155468	1370173_AT, 1371089_AT, 1372523_AT, 1370688_AT, 1368180_S_AT, 1386985_AT, 1370172_AT	333	24	5797	2.9014	1	0.865091	94.7703
						GOTERM_BP_FAT	GO:0006732~coenzyme metabolic process	10	2.14592	0.343577	1368378_AT, 1396262_AT, 1370173_AT, 1382255_AT, 1372523_AT, 1387672_AT, 1378960_AT, 1389014_AT, 1369560_AT, 1398282_AT, 1386985_AT, 1370172_AT, 1371089_AT, 1370688_AT, 1367854_AT, 1368180_S_AT	333	132	5797	1.31882	1	0.973239	99.9358
						GOTERM_BP_FAT	GO:0009108~coenzyme biosynthetic process	5	1.07296	0.387352	1368378_AT, 1396262_AT, 1382255_AT, 1372523_AT, 1370688_AT, 1367854_AT, 1389014_AT, 1398282_AT	333	55	5797	1.58258	1	0.981227	99.9808
						GOTERM_BP_FAT	GO:0051186~cofactor metabolic process	11	2.36052	0.48189	1368378_AT, 1396262_AT, 1370173_AT, 1382255_AT, 1372523_AT, 1387672_AT, 1378960_AT, 1389014_AT, 1369560_AT, 1398282_AT, 1386985_AT, 1370172_AT, 1370080_AT, 1371089_AT, 1370688_AT, 1367854_AT, 1368180_S_AT	333	166	5797	1.15357	1	0.992439	99.999
						GOTERM_BP_FAT	GO:0051188~cofactor biosynthetic process	5	1.07296	0.66119	1368378_AT, 1396262_AT, 1382255_AT, 1372523_AT, 1370688_AT, 1367854_AT, 1389014_AT, 1398282_AT	333	78	5797	1.11592	1	0.999066	100
						Annotation Cluster 42	Enrichment Score: 0.674410217169997
						Category	Term	Count	%	PValue	Genes	List Total	Pop Hits	Pop Total	Fold Enrichment	Bonferroni	Benjamini	FDR
						GOTERM_BP_FAT	GO:0009309~amine biosynthetic process	7	1.50215	0.112601	1368064_A_AT, 1391293_AT, 1370964_AT, 1375317_AT, 1387665_AT, 1369546_AT, 1383434_AT, 1387925_AT, 1367834_AT	333	58	5797	2.10101	1	0.807284	87.5838
						GOTERM_BP_FAT	GO:0006576~biogenic amine metabolic process	6	1.28755	0.247761	1388347_AT, 1368064_A_AT, 1391293_AT, 1375317_AT, 1387913_AT, 1369546_AT, 1398282_AT, 1367834_AT	333	59	5797	1.77035	1	0.936718	99.3069
						GOTERM_BP_FAT	GO:0042398~cellular amino acid derivative biosynthetic process	4	0.858369	0.260711	1368064_A_AT, 1391293_AT, 1372523_AT, 1375317_AT, 1370688_AT, 1369546_AT, 1367834_AT	333	31	5797	2.24625	1	0.945191	99.4882
						GOTERM_BP_FAT	GO:0042401~biogenic amine biosynthetic process	3	0.643777	0.275819	1368064_A_AT, 1391293_AT, 1375317_AT, 1369546_AT, 1367834_AT	333	18	5797	2.9014	1	0.953882	99.6432
						Annotation Cluster 43	Enrichment Score: 0.6728687514255118
						Category	Term	Count	%	PValue	Genes	List Total	Pop Hits	Pop Total	Fold Enrichment	Bonferroni	Benjamini	FDR
						GOTERM_BP_FAT	GO:0006071~glycerol metabolic process	3	0.643777	0.189474	1393403_AT, 1377048_AT, 1397699_AT, 1378960_AT, 1369560_AT	333	14	5797	3.73037	1	0.899715	97.4486
						GOTERM_BP_FAT	GO:0019751~polyol metabolic process	4	0.858369	0.199004	1393403_AT, 1371817_AT, 1377048_AT, 1397699_AT, 1378960_AT, 1369560_AT	333	27	5797	2.57902	1	0.907782	97.9248
						GOTERM_BP_FAT	GO:0019400~alditol metabolic process	3	0.643777	0.254086	1393403_AT, 1377048_AT, 1397699_AT, 1378960_AT, 1369560_AT	333	17	5797	3.07207	1	0.940989	99.402
						Annotation Cluster 44	Enrichment Score: 0.6298266847934698
						Category	Term	Count	%	PValue	Genes	List Total	Pop Hits	Pop Total	Fold Enrichment	Bonferroni	Benjamini	FDR
						GOTERM_BP_FAT	GO:0007259~JAK-STAT cascade	4	0.858369	0.0346723	1371781_AT, 1368835_AT, 1370957_AT, 1373140_AT, 1367899_AT, 1372757_AT, 1370224_AT, 1387354_AT, 1383489_AT	333	13	5797	5.35643	1	0.546859	46.0027
						KEGG_PATHWAY	rno04630:Jak-STAT signaling pathway	7	1.50215	0.235124	1368835_AT, 1371781_AT, 1370957_AT, 1373140_AT, 1374627_AT, 1383075_AT, 1383448_AT, 1371643_AT, 1387354_AT, 1383489_AT, 1371150_AT, 1369208_AT, 1370728_AT, 1388711_AT, 1372757_AT, 1370224_AT	183	66	2883	1.67089	1	0.861245	95.7685
						GOTERM_BP_FAT	GO:0019221~cytokine-mediated signaling pathway	4	0.858369	0.403993	1371781_AT, 1368835_AT, 1370957_AT, 1380336_AT, 1373140_AT, 1372757_AT, 1370224_AT, 1387354_AT, 1383489_AT	333	40	5797	1.74084	1	0.984078	99.9881
						GOTERM_BP_FAT	GO:0007243~protein kinase cascade	7	1.50215	0.918415	1368835_AT, 1371781_AT, 1370957_AT, 1398482_AT, 1373140_AT, 1387701_AT, 1367899_AT, 1387354_AT, 1382311_AT, 1383489_AT, 1394919_AT, 1372757_AT, 1370224_AT	333	165	5797	0.738539	1	0.999997	100
						Annotation Cluster 45	Enrichment Score: 0.6216436424279593
						Category	Term	Count	%	PValue	Genes	List Total	Pop Hits	Pop Total	Fold Enrichment	Bonferroni	Benjamini	FDR
						GOTERM_BP_FAT	GO:0006090~pyruvate metabolic process	6	1.28755	0.0472011	1387263_AT, 1368651_AT, 1370725_A_AT, 1375213_AT, 1369931_AT, 1377015_AT, 1378960_AT, 1369560_AT, 1386944_A_AT	333	35	5797	2.9843	1	0.61153	57.0173
						KEGG_PATHWAY	rno00620:Pyruvate metabolism	6	1.28755	0.0533058	1370870_AT, 1383472_AT, 1370067_AT, 1387263_AT, 1368651_AT, 1375213_AT, 1369931_AT, 1377015_AT	183	33	2883	2.86438	0.999533	0.573491	47.604
						KEGG_PATHWAY	rno00010:Glycolysis / Gluconeogenesis	5	1.07296	0.271918	1383472_AT, 1387263_AT, 1368651_AT, 1370725_A_AT, 1375213_AT, 1369931_AT, 1386944_A_AT	183	42	2883	1.87549	1	0.830875	97.6348
						GOTERM_BP_FAT	GO:0044275~cellular carbohydrate catabolic process	4	0.858369	0.524367	1387263_AT, 1368651_AT, 1370725_A_AT, 1369931_AT, 1378960_AT, 1369560_AT, 1386944_A_AT	333	48	5797	1.4507	1	0.995155	99.9998
						GOTERM_BP_FAT	GO:0016052~carbohydrate catabolic process	4	0.858369	0.665451	1387263_AT, 1368651_AT, 1370725_A_AT, 1369931_AT, 1378960_AT, 1369560_AT, 1386944_A_AT	333	59	5797	1.18023	1	0.999086	100
						GOTERM_BP_FAT	GO:0046164~alcohol catabolic process	3	0.643777	0.780227	1387263_AT, 1368651_AT, 1369931_AT, 1378960_AT, 1369560_AT	333	49	5797	1.06582	1	0.999865	100
						Annotation Cluster 46	Enrichment Score: 0.6204638797917943
						Category	Term	Count	%	PValue	Genes	List Total	Pop Hits	Pop Total	Fold Enrichment	Bonferroni	Benjamini	FDR
						GOTERM_BP_FAT	GO:0009712~catechol metabolic process	3	0.643777	0.232393	1388347_AT, 1368064_A_AT, 1375317_AT, 1387913_AT	333	16	5797	3.26408	1	0.927991	99.0134
						GOTERM_BP_FAT	GO:0034311~diol metabolic process	3	0.643777	0.232393	1388347_AT, 1368064_A_AT, 1375317_AT, 1387913_AT	333	16	5797	3.26408	1	0.927991	99.0134
						GOTERM_BP_FAT	GO:0006584~catecholamine metabolic process	3	0.643777	0.232393	1388347_AT, 1368064_A_AT, 1375317_AT, 1387913_AT	333	16	5797	3.26408	1	0.927991	99.0134
						GOTERM_BP_FAT	GO:0006576~biogenic amine metabolic process	6	1.28755	0.247761	1388347_AT, 1368064_A_AT, 1391293_AT, 1375317_AT, 1387913_AT, 1369546_AT, 1398282_AT, 1367834_AT	333	59	5797	1.77035	1	0.936718	99.3069
						GOTERM_BP_FAT	GO:0018958~phenol metabolic process	3	0.643777	0.254086	1388347_AT, 1368064_A_AT, 1375317_AT, 1387913_AT	333	17	5797	3.07207	1	0.940989	99.402
						Annotation Cluster 47	Enrichment Score: 0.6104303647324618
						Category	Term	Count	%	PValue	Genes	List Total	Pop Hits	Pop Total	Fold Enrichment	Bonferroni	Benjamini	FDR
						GOTERM_BP_FAT	GO:0055092~sterol homeostasis	4	0.858369	0.199004	1393403_AT, 1370725_A_AT, 1368271_A_AT, 1386960_AT, 1386944_A_AT	333	27	5797	2.57902	1	0.907782	97.9248
						GOTERM_BP_FAT	GO:0042632~cholesterol homeostasis	4	0.858369	0.199004	1393403_AT, 1370725_A_AT, 1368271_A_AT, 1386960_AT, 1386944_A_AT	333	27	5797	2.57902	1	0.907782	97.9248
						GOTERM_BP_FAT	GO:0055088~lipid homeostasis	4	0.858369	0.372377	1393403_AT, 1370725_A_AT, 1368271_A_AT, 1386960_AT, 1386944_A_AT	333	38	5797	1.83246	1	0.978669	99.9707
						Annotation Cluster 48	Enrichment Score: 0.600249265875599
						Category	Term	Count	%	PValue	Genes	List Total	Pop Hits	Pop Total	Fold Enrichment	Bonferroni	Benjamini	FDR
						GOTERM_BP_FAT	GO:0006979~response to oxidative stress	12	2.57511	0.124222	1368835_AT, 1367776_AT, 1370173_AT, 1372523_AT, 1368147_AT, 1387022_AT, 1368259_AT, 1367913_AT, 1387599_A_AT, 1368146_AT, 1387354_AT, 1370172_AT, 1394551_AT, 1386977_AT, 1370080_AT, 1370688_AT, 1372757_AT, 1368497_AT	333	130	5797	1.60693	1	0.823459	90.1368
						GOTERM_BP_FAT	GO:0042542~response to hydrogen peroxide	5	1.07296	0.307855	1367776_AT, 1368835_AT, 1370080_AT, 1370173_AT, 1368147_AT, 1372757_AT, 1368146_AT, 1387354_AT, 1370172_AT	333	49	5797	1.77637	1	0.965061	99.8381
						GOTERM_BP_FAT	GO:0000302~response to reactive oxygen species	5	1.07296	0.413722	1367776_AT, 1368835_AT, 1370080_AT, 1370173_AT, 1368147_AT, 1372757_AT, 1368146_AT, 1387354_AT, 1370172_AT	333	57	5797	1.52705	1	0.985195	99.9911
						Annotation Cluster 49	Enrichment Score: 0.5962862238705279
						Category	Term	Count	%	PValue	Genes	List Total	Pop Hits	Pop Total	Fold Enrichment	Bonferroni	Benjamini	FDR
						GOTERM_BP_FAT	GO:0000278~mitotic cell cycle	19	4.07725	0.0193964	1367776_AT, 1374449_AT, 1370345_AT, 1374033_AT, 1367780_AT, 1370346_AT, 1383075_AT, 1389668_AT, 1376039_AT, 1370186_AT, 1371643_AT, 1392732_AT, 1368260_AT, 1371150_AT, 1386857_AT, 1383940_AT, 1367786_AT, 1391317_AT, 1376684_AT, 1384280_AT, 1376185_AT, 1388484_AT, 1370294_A_AT	333	186	5797	1.77828	1	0.432934	28.9689
						GOTERM_BP_FAT	GO:0031145~anaphase-promoting complex-dependent proteasomal ubiquitin-dependent protein catabolic process	7	1.50215	0.0805754	1367776_AT, 1370345_AT, 1374033_AT, 1370346_AT, 1367786_AT, 1370186_AT, 1388484_AT, 1370294_A_AT	333	53	5797	2.29922	1	0.731927	76.9392
						GOTERM_BP_FAT	GO:0051248~negative regulation of protein metabolic process	13	2.7897	0.0848008	1368447_X_AT, 1374033_AT, 1380336_AT, 1370186_AT, 1375138_AT, 1372523_AT, 1369226_AT, 1387193_A_AT, 1367786_AT, 1389836_A_AT, 1367712_AT, 1389362_AT, 1370688_AT, 1367794_AT, 1376537_AT, 1388484_AT, 1368446_AT, 1370294_A_AT	333	135	5797	1.67637	1	0.743525	78.7216
						GOTERM_BP_FAT	GO:0051437~positive regulation of ubiquitin-protein ligase activity during mitotic cell cycle	7	1.50215	0.0926936	1367776_AT, 1370345_AT, 1374033_AT, 1370346_AT, 1367786_AT, 1370186_AT, 1388484_AT, 1370294_A_AT	333	55	5797	2.21562	1	0.757708	81.7086
						GOTERM_BP_FAT	GO:0051439~regulation of ubiquitin-protein ligase activity during mitotic cell cycle	7	1.50215	0.105739	1367776_AT, 1370345_AT, 1374033_AT, 1370346_AT, 1367786_AT, 1370186_AT, 1388484_AT, 1370294_A_AT	333	57	5797	2.13787	1	0.793696	85.796
						GOTERM_BP_FAT	GO:0051443~positive regulation of ubiquitin-protein ligase activity	7	1.50215	0.105739	1367776_AT, 1370345_AT, 1374033_AT, 1370346_AT, 1367786_AT, 1370186_AT, 1388484_AT, 1370294_A_AT	333	57	5797	2.13787	1	0.793696	85.796
						GOTERM_BP_FAT	GO:0051351~positive regulation of ligase activity	7	1.50215	0.119684	1367776_AT, 1370345_AT, 1374033_AT, 1370346_AT, 1367786_AT, 1370186_AT, 1388484_AT, 1370294_A_AT	333	59	5797	2.0654	1	0.812918	89.2052
						GOTERM_BP_FAT	GO:0032269~negative regulation of cellular protein metabolic process	12	2.57511	0.134069	1368447_X_AT, 1374033_AT, 1372523_AT, 1370186_AT, 1375138_AT, 1369226_AT, 1387193_A_AT, 1367786_AT, 1389836_A_AT, 1370688_AT, 1389362_AT, 1367712_AT, 1367794_AT, 1376537_AT, 1388484_AT, 1368446_AT, 1370294_A_AT	333	132	5797	1.58258	1	0.83955	91.9043
						GOTERM_BP_FAT	GO:0043086~negative regulation of catalytic activity	14	3.00429	0.135821	1374033_AT, 1369179_A_AT, 1380336_AT, 1370186_AT, 1368482_AT, 1387599_A_AT, 1369226_AT, 1393403_AT, 1369208_AT, 1367786_AT, 1368271_A_AT, 1388484_AT, 1368247_AT, 1370294_A_AT	333	162	5797	1.50443	1	0.842015	92.1856
						GOTERM_BP_FAT	GO:0051438~regulation of ubiquitin-protein ligase activity	7	1.50215	0.142208	1367776_AT, 1370345_AT, 1374033_AT, 1370346_AT, 1367786_AT, 1370186_AT, 1388484_AT, 1370294_A_AT	333	62	5797	1.96547	1	0.848461	93.1351
						GOTERM_BP_FAT	GO:0010498~proteasomal protein catabolic process	8	1.71674	0.150287	1367776_AT, 1370345_AT, 1374033_AT, 1370346_AT, 1367786_AT, 1370186_AT, 1388484_AT, 1393705_AT, 1370294_A_AT	333	77	5797	1.80867	1	0.856398	94.1808
						GOTERM_BP_FAT	GO:0043161~proteasomal ubiquitin-dependent protein catabolic process	8	1.71674	0.150287	1367776_AT, 1370345_AT, 1374033_AT, 1370346_AT, 1367786_AT, 1370186_AT, 1388484_AT, 1393705_AT, 1370294_A_AT	333	77	5797	1.80867	1	0.856398	94.1808
						GOTERM_BP_FAT	GO:0031396~regulation of protein ubiquitination	8	1.71674	0.157564	1367776_AT, 1370345_AT, 1374033_AT, 1370346_AT, 1367786_AT, 1372523_AT, 1370186_AT, 1370688_AT, 1388484_AT, 1370294_A_AT	333	78	5797	1.78548	1	0.867627	94.9923
						GOTERM_BP_FAT	GO:0051340~regulation of ligase activity	7	1.50215	0.158233	1367776_AT, 1370345_AT, 1374033_AT, 1370346_AT, 1367786_AT, 1370186_AT, 1388484_AT, 1370294_A_AT	333	64	5797	1.90404	1	0.867488	95.0613
						GOTERM_BP_FAT	GO:0031398~positive regulation of protein ubiquitination	7	1.50215	0.158233	1367776_AT, 1370345_AT, 1374033_AT, 1370346_AT, 1367786_AT, 1370186_AT, 1388484_AT, 1370294_A_AT	333	64	5797	1.90404	1	0.867488	95.0613
						GOTERM_BP_FAT	GO:0032270~positive regulation of cellular protein metabolic process	13	2.7897	0.181949	1387493_AT, 1367776_AT, 1370957_AT, 1370345_AT, 1374033_AT, 1370346_AT, 1398482_AT, 1373140_AT, 1383075_AT, 1370186_AT, 1372523_AT, 1371643_AT, 1368558_S_AT, 1383489_AT, 1371150_AT, 1367786_AT, 1370688_AT, 1388484_AT, 1370294_A_AT	333	156	5797	1.4507	1	0.892534	97.0018
						GOTERM_BP_FAT	GO:0031401~positive regulation of protein modification process	11	2.36052	0.190452	1387493_AT, 1367776_AT, 1370957_AT, 1370345_AT, 1374033_AT, 1373140_AT, 1370346_AT, 1383075_AT, 1370186_AT, 1368558_S_AT, 1371643_AT, 1383489_AT, 1371150_AT, 1367786_AT, 1388484_AT, 1370294_A_AT	333	127	5797	1.50781	1	0.899936	97.5019
						GOTERM_BP_FAT	GO:0006508~proteolysis	32	6.86695	0.213189	1374449_AT, 1373025_AT, 1389034_AT, 1370346_AT, 1388602_AT, 1387084_AT, 1389042_AT, 1387005_AT, 1389543_AT, 1393401_AT, 1368428_AT, 1394919_AT, 1382902_AT, 1367786_AT, 1388484_AT, 1393705_AT, 1368530_AT, 1367776_AT, 1387819_AT, 1386912_AT, 1370345_AT, 1374033_AT, 1373037_AT, 1370186_AT, 1387701_AT, 1379633_A_AT, 1392773_AT, 1370215_AT, 1376652_AT, 1370817_AT, 1386277_AT, 1381228_AT, 1390569_AT, 1…	333	467	5797	1.19287	1	0.917386	98.481
						GOTERM_BP_FAT	GO:0051247~positive regulation of protein metabolic process	13	2.7897	0.241493	1387493_AT, 1367776_AT, 1370957_AT, 1370345_AT, 1374033_AT, 1370346_AT, 1398482_AT, 1373140_AT, 1383075_AT, 1370186_AT, 1372523_AT, 1371643_AT, 1368558_S_AT, 1383489_AT, 1371150_AT, 1367786_AT, 1370688_AT, 1388484_AT, 1370294_A_AT	333	166	5797	1.36331	1	0.93297	99.1989
						GOTERM_BP_FAT	GO:0031397~negative regulation of protein ubiquitination	6	1.28755	0.247761	1374033_AT, 1367786_AT, 1372523_AT, 1370186_AT, 1370688_AT, 1388484_AT, 1370294_A_AT	333	59	5797	1.77035	1	0.936718	99.3069
						GOTERM_BP_FAT	GO:0032268~regulation of cellular protein metabolic process	20	4.29185	0.320021	1368447_X_AT, 1370346_AT, 1372523_AT, 1371643_AT, 1369226_AT, 1383489_AT, 1367786_AT, 1389836_A_AT, 1367712_AT, 1370688_AT, 1388484_AT, 1368446_AT, 1387493_AT, 1367776_AT, 1370957_AT, 1370345_AT, 1374033_AT, 1398482_AT, 1373140_AT, 1383075_AT, 1370186_AT, 1375138_AT, 1368558_S_AT, 1371081_AT, 1371150_AT, 1387193_A_AT, 1389362_AT, 1367794_AT, 1376537_AT, 1370294_A_AT	333	294	5797	1.18425	1	0.968163	99.8812
						GOTERM_BP_FAT	GO:0051436~negative regulation of ubiquitin-protein ligase activity during mitotic cell cycle	5	1.07296	0.360839	1374033_AT, 1367786_AT, 1370186_AT, 1388484_AT, 1370294_A_AT	333	53	5797	1.6423	1	0.976835	99.9597
						GOTERM_BP_FAT	GO:0051444~negative regulation of ubiquitin-protein ligase activity	5	1.07296	0.374106	1374033_AT, 1367786_AT, 1370186_AT, 1388484_AT, 1370294_A_AT	333	54	5797	1.61189	1	0.978563	99.9721
						GOTERM_BP_FAT	GO:0051352~negative regulation of ligase activity	5	1.07296	0.374106	1374033_AT, 1367786_AT, 1370186_AT, 1388484_AT, 1370294_A_AT	333	54	5797	1.61189	1	0.978563	99.9721
						GOTERM_BP_FAT	GO:0031399~regulation of protein modification process	13	2.7897	0.420073	1387493_AT, 1367776_AT, 1370957_AT, 1370345_AT, 1374033_AT, 1370346_AT, 1373140_AT, 1383075_AT, 1370186_AT, 1372523_AT, 1371643_AT, 1368558_S_AT, 1371081_AT, 1383489_AT, 1371150_AT, 1367786_AT, 1370688_AT, 1388484_AT, 1370294_A_AT	333	192	5797	1.17869	1	0.985802	99.9926
						GOTERM_BP_FAT	GO:0043632~modification-dependent macromolecule catabolic process	15	3.21888	0.499065	1367776_AT, 1370345_AT, 1374449_AT, 1374033_AT, 1389034_AT, 1370346_AT, 1373037_AT, 1370186_AT, 1379633_A_AT, 1386277_AT, 1393401_AT, 1382902_AT, 1381228_AT, 1367786_AT, 1393705_AT, 1388484_AT, 1370294_A_AT	333	238	5797	1.09717	1	0.993714	99.9994
						GOTERM_BP_FAT	GO:0019941~modification-dependent protein catabolic process	15	3.21888	0.499065	1367776_AT, 1370345_AT, 1374449_AT, 1374033_AT, 1389034_AT, 1370346_AT, 1373037_AT, 1370186_AT, 1379633_A_AT, 1386277_AT, 1393401_AT, 1382902_AT, 1381228_AT, 1367786_AT, 1393705_AT, 1388484_AT, 1370294_A_AT	333	238	5797	1.09717	1	0.993714	99.9994
						GOTERM_BP_FAT	GO:0031400~negative regulation of protein modification process	6	1.28755	0.562831	1374033_AT, 1367786_AT, 1372523_AT, 1370186_AT, 1370688_AT, 1388484_AT, 1370294_A_AT	333	87	5797	1.20058	1	0.996886	99.9999
						GOTERM_BP_FAT	GO:0006511~ubiquitin-dependent protein catabolic process	9	1.93133	0.571861	1367776_AT, 1370345_AT, 1374033_AT, 1389034_AT, 1370346_AT, 1367786_AT, 1370186_AT, 1388484_AT, 1393705_AT, 1370294_A_AT	333	142	5797	1.10335	1	0.997109	100
						GOTERM_BP_FAT	GO:0051603~proteolysis involved in cellular protein catabolic process	15	3.21888	0.630063	1367776_AT, 1370345_AT, 1374449_AT, 1374033_AT, 1389034_AT, 1370346_AT, 1373037_AT, 1370186_AT, 1379633_A_AT, 1386277_AT, 1393401_AT, 1382902_AT, 1381228_AT, 1367786_AT, 1393705_AT, 1388484_AT, 1370294_A_AT	333	259	5797	1.00821	1	0.998684	100
						GOTERM_BP_FAT	GO:0044257~cellular protein catabolic process	15	3.21888	0.647378	1367776_AT, 1370345_AT, 1374449_AT, 1374033_AT, 1389034_AT, 1370346_AT, 1373037_AT, 1370186_AT, 1379633_A_AT, 1386277_AT, 1393401_AT, 1382902_AT, 1381228_AT, 1367786_AT, 1393705_AT, 1388484_AT, 1370294_A_AT	333	262	5797	0.996665	1	0.99888	100
						GOTERM_BP_FAT	GO:0030163~protein catabolic process	15	3.21888	0.717263	1367776_AT, 1370345_AT, 1374449_AT, 1374033_AT, 1389034_AT, 1370346_AT, 1373037_AT, 1370186_AT, 1379633_A_AT, 1386277_AT, 1393401_AT, 1382902_AT, 1381228_AT, 1367786_AT, 1393705_AT, 1388484_AT, 1370294_A_AT	333	275	5797	0.94955	1	0.999551	100
						KEGG_PATHWAY	rno03050:Proteasome	3	0.643777	0.742524	1374033_AT, 1367786_AT, 1370186_AT	183	41	2883	1.15274	1	0.982431	100
						GOTERM_BP_FAT	GO:0044093~positive regulation of molecular function	16	3.43348	0.777819	1376977_AT, 1367776_AT, 1370345_AT, 1374033_AT, 1380336_AT, 1370346_AT, 1383075_AT, 1370186_AT, 1371643_AT, 1387701_AT, 1367899_AT, 1386960_AT, 1371150_AT, 1394919_AT, 1367786_AT, 1387202_AT, 1388484_AT, 1387395_AT, 1381279_AT, 1370294_A_AT	333	307	5797	0.907279	1	0.99986	100
						GOTERM_BP_FAT	GO:0044265~cellular macromolecule catabolic process	17	3.64807	0.789902	1367776_AT, 1374449_AT, 1390507_AT, 1370345_AT, 1374033_AT, 1389034_AT, 1370346_AT, 1373037_AT, 1370186_AT, 1379633_A_AT, 1386277_AT, 1393401_AT, 1382902_AT, 1381228_AT, 1374583_AT, 1367786_AT, 1393705_AT, 1388484_AT, 1370294_A_AT	333	329	5797	0.899523	1	0.999886	100
						GOTERM_BP_FAT	GO:0009057~macromolecule catabolic process	18	3.86266	0.838721	1367776_AT, 1374449_AT, 1370345_AT, 1390507_AT, 1374033_AT, 1389034_AT, 1370346_AT, 1373037_AT, 1370725_A_AT, 1370186_AT, 1379633_A_AT, 1386277_AT, 1393401_AT, 1382902_AT, 1381228_AT, 1374583_AT, 1367786_AT, 1393705_AT, 1388484_AT, 1386944_A_AT, 1370294_A_AT	333	362	5797	0.865611	1	0.999956	100
						GOTERM_BP_FAT	GO:0043085~positive regulation of catalytic activity	13	2.7897	0.847601	1367776_AT, 1376977_AT, 1370345_AT, 1374033_AT, 1370346_AT, 1383075_AT, 1370186_AT, 1371643_AT, 1387701_AT, 1367899_AT, 1386960_AT, 1371150_AT, 1394919_AT, 1367786_AT, 1388484_AT, 1387395_AT, 1370294_A_AT	333	267	5797	0.8476	1	0.999961	100
						Annotation Cluster 50	Enrichment Score: 0.5823622559914786
						Category	Term	Count	%	PValue	Genes	List Total	Pop Hits	Pop Total	Fold Enrichment	Bonferroni	Benjamini	FDR
						GOTERM_BP_FAT	GO:0006811~ion transport	22	4.72103	0.0699817	1376977_AT, 1369964_AT, 1368207_AT, 1370935_AT, 1387093_AT, 1367899_AT, 1374171_AT, 1383600_AT, 1368418_A_AT, 1373984_AT, 1369632_A_AT, 1376892_AT, 1382919_AT, 1389747_AT, 1385397_AT, 1387094_AT, 1370374_AT, 1370585_A_AT, 1373054_AT, 1393147_AT, 1368911_AT, 1373658_AT, 1369756_A_AT, 1369625_AT, 1368497_AT	333	261	5797	1.46738	1	0.704936	71.8318
						GOTERM_BP_FAT	GO:0030001~metal ion transport	12	2.57511	0.226672	1382919_AT, 1385397_AT, 1369964_AT, 1367899_AT, 1374171_AT, 1383600_AT, 1370374_AT, 1370585_A_AT, 1368418_A_AT, 1373984_AT, 1369632_A_AT, 1368911_AT, 1369756_A_AT	333	148	5797	1.41149	1	0.926754	98.8768
						GOTERM_BP_FAT	GO:0006812~cation transport	14	3.00429	0.345269	1382919_AT, 1385397_AT, 1369964_AT, 1370935_AT, 1367899_AT, 1374171_AT, 1383600_AT, 1370374_AT, 1373054_AT, 1370585_A_AT, 1368418_A_AT, 1373984_AT, 1369632_A_AT, 1368911_AT, 1369756_A_AT, 1369625_AT	333	198	5797	1.2309	1	0.973105	99.9386
						GOTERM_BP_FAT	GO:0015672~monovalent inorganic cation transport	5	1.07296	0.85509	1369632_A_AT, 1368911_AT, 1369756_A_AT, 1374171_AT, 1383600_AT	333	104	5797	0.836943	1	0.999967	100
						Annotation Cluster 51	Enrichment Score: 0.5762277234666929
						Category	Term	Count	%	PValue	Genes	List Total	Pop Hits	Pop Total	Fold Enrichment	Bonferroni	Benjamini	FDR
						GOTERM_BP_FAT	GO:0019882~antigen processing and presentation	6	1.28755	0.0760909	1388212_A_AT, 1388213_A_AT, 1367786_AT, 1388694_AT, 1370186_AT, 1371123_X_AT, 1388149_AT, 1388071_X_AT, 1387202_AT	333	40	5797	2.61126	1	0.718117	74.8941
						KEGG_PATHWAY	rno05416:Viral myocarditis	4	0.858369	0.451008	1371150_AT, 1388212_A_AT, 1388213_A_AT, 1383075_AT, 1388694_AT, 1371123_X_AT, 1371643_AT, 1388071_X_AT, 1387202_AT	183	39	2883	1.6158	1	0.927456	99.9154
						KEGG_PATHWAY	rno04514:Cell adhesion molecules (CAMs)	5	1.07296	0.544252	1368474_AT, 1388212_A_AT, 1388213_A_AT, 1388694_AT, 1371123_X_AT, 1388071_X_AT, 1387202_AT, 1370987_AT	183	61	2883	1.29132	1	0.952922	99.9906
						Annotation Cluster 52	Enrichment Score: 0.5731603469854775
						Category	Term	Count	%	PValue	Genes	List Total	Pop Hits	Pop Total	Fold Enrichment	Bonferroni	Benjamini	FDR
						GOTERM_BP_FAT	GO:0007015~actin filament organization	5	1.07296	0.117335	1369964_AT, 1367881_AT, 1368558_S_AT, 1398468_AT, 1389210_AT	333	33	5797	2.63764	1	0.811745	88.691
						GOTERM_BP_FAT	GO:0007010~cytoskeleton organization	15	3.21888	0.188297	1374912_AT, 1370693_A_AT, 1370462_AT, 1389668_AT, 1369964_AT, 1367881_AT, 1387897_AT, 1368558_S_AT, 1367802_AT, 1392732_AT, 1370461_AT, 1390255_AT, 1387125_AT, 1386857_AT, 1373658_AT, 1398468_AT, 1389210_AT, 1384280_AT	333	188	5797	1.38897	1	0.899221	97.3831
						GOTERM_BP_FAT	GO:0030029~actin filament-based process	8	1.71674	0.424466	1387125_AT, 1373658_AT, 1369964_AT, 1367881_AT, 1368558_S_AT, 1398468_AT, 1374171_AT, 1389210_AT	333	108	5797	1.28951	1	0.986224	99.9935
						GOTERM_BP_FAT	GO:0030036~actin cytoskeleton organization	7	1.50215	0.543559	1387125_AT, 1373658_AT, 1369964_AT, 1367881_AT, 1368558_S_AT, 1398468_AT, 1389210_AT	333	103	5797	1.1831	1	0.996068	99.9999
						Annotation Cluster 53	Enrichment Score: 0.5684400658094615
						Category	Term	Count	%	PValue	Genes	List Total	Pop Hits	Pop Total	Fold Enrichment	Bonferroni	Benjamini	FDR
						GOTERM_BP_FAT	GO:0043624~cellular protein complex disassembly	3	0.643777	0.108573	1387493_AT, 1386857_AT, 1367802_AT	333	10	5797	5.22252	1	0.798796	86.5619
						GOTERM_BP_FAT	GO:0043241~protein complex disassembly	3	0.643777	0.108573	1387493_AT, 1386857_AT, 1367802_AT	333	10	5797	5.22252	1	0.798796	86.5619
						GOTERM_BP_FAT	GO:0034623~cellular macromolecular complex disassembly	3	0.643777	0.147869	1387493_AT, 1386857_AT, 1367802_AT	333	12	5797	4.3521	1	0.857358	93.8847
						GOTERM_BP_FAT	GO:0032984~macromolecular complex disassembly	3	0.643777	0.147869	1387493_AT, 1386857_AT, 1367802_AT	333	12	5797	4.3521	1	0.857358	93.8847
						GOTERM_BP_FAT	GO:0051493~regulation of cytoskeleton organization	6	1.28755	0.464803	1387493_AT, 1372091_AT, 1386857_AT, 1369964_AT, 1391317_AT, 1367802_AT	333	78	5797	1.33911	1	0.990949	99.9982
						GOTERM_BP_FAT	GO:0022411~cellular component disassembly	3	0.643777	0.482408	1387493_AT, 1386857_AT, 1367802_AT	333	28	5797	1.86519	1	0.992375	99.999
						GOTERM_BP_FAT	GO:0033043~regulation of organelle organization	8	1.71674	0.490551	1387493_AT, 1372091_AT, 1386857_AT, 1377642_AT, 1369964_AT, 1391317_AT, 1367802_AT, 1384280_AT, 1392732_AT	333	115	5797	1.21102	1	0.99311	99.9992
						GOTERM_BP_FAT	GO:0034621~cellular macromolecular complex subunit organization	3	0.643777	0.999808	1387493_AT, 1386857_AT, 1367802_AT	333	185	5797	0.282299	1	1	100
						Annotation Cluster 54	Enrichment Score: 0.5562239419426126
						Category	Term	Count	%	PValue	Genes	List Total	Pop Hits	Pop Total	Fold Enrichment	Bonferroni	Benjamini	FDR
						GOTERM_BP_FAT	GO:0006090~pyruvate metabolic process	6	1.28755	0.0472011	1387263_AT, 1368651_AT, 1370725_A_AT, 1375213_AT, 1369931_AT, 1377015_AT, 1378960_AT, 1369560_AT, 1386944_A_AT	333	35	5797	2.9843	1	0.61153	57.0173
						GOTERM_BP_FAT	GO:0006094~gluconeogenesis	3	0.643777	0.254086	1370725_A_AT, 1375213_AT, 1378960_AT, 1369560_AT, 1386944_A_AT	333	17	5797	3.07207	1	0.940989	99.402
						GOTERM_BP_FAT	GO:0046165~alcohol biosynthetic process	4	0.858369	0.30844	1371817_AT, 1370725_A_AT, 1375213_AT, 1378960_AT, 1369560_AT, 1386944_A_AT	333	34	5797	2.04805	1	0.964396	99.8404
						GOTERM_BP_FAT	GO:0019319~hexose biosynthetic process	3	0.643777	0.319112	1370725_A_AT, 1375213_AT, 1378960_AT, 1369560_AT, 1386944_A_AT	333	20	5797	2.61126	1	0.968212	99.8784
						GOTERM_BP_FAT	GO:0046364~monosaccharide biosynthetic process	3	0.643777	0.443671	1370725_A_AT, 1375213_AT, 1378960_AT, 1369560_AT, 1386944_A_AT	333	26	5797	2.00866	1	0.988578	99.9964
						GOTERM_BP_FAT	GO:0016051~carbohydrate biosynthetic process	5	1.07296	0.478346	1388410_AT, 1371817_AT, 1370725_A_AT, 1375213_AT, 1378960_AT, 1369560_AT, 1386944_A_AT	333	62	5797	1.4039	1	0.992171	99.9988
						GOTERM_BP_FAT	GO:0034637~cellular carbohydrate biosynthetic process	4	0.858369	0.510013	1371817_AT, 1370725_A_AT, 1375213_AT, 1378960_AT, 1369560_AT, 1386944_A_AT	333	47	5797	1.48157	1	0.994381	99.9996
						Annotation Cluster 55	Enrichment Score: 0.5488355316383925
						Category	Term	Count	%	PValue	Genes	List Total	Pop Hits	Pop Total	Fold Enrichment	Bonferroni	Benjamini	FDR
						KEGG_PATHWAY	rno05330:Allograft rejection	3	0.643777	0.243828	1388212_A_AT, 1384842_S_AT, 1388213_A_AT, 1388694_AT, 1371123_X_AT, 1388071_X_AT	183	15	2883	3.15082	1	0.858634	96.303
						KEGG_PATHWAY	rno05320:Autoimmune thyroid disease	3	0.643777	0.243828	1388212_A_AT, 1384842_S_AT, 1388213_A_AT, 1388694_AT, 1371123_X_AT, 1388071_X_AT	183	15	2883	3.15082	1	0.858634	96.303
						KEGG_PATHWAY	rno04940:Type I diabetes mellitus	3	0.643777	0.315863	1388212_A_AT, 1384842_S_AT, 1388213_A_AT, 1388694_AT, 1371123_X_AT, 1388071_X_AT	183	18	2883	2.62568	1	0.860303	98.8654
						KEGG_PATHWAY	rno05332:Graft-versus-host disease	3	0.643777	0.33962	1388212_A_AT, 1384842_S_AT, 1388213_A_AT, 1388694_AT, 1371123_X_AT, 1388071_X_AT	183	19	2883	2.48749	1	0.865091	99.2523
						Annotation Cluster 56	Enrichment Score: 0.5473066866559578
						Category	Term	Count	%	PValue	Genes	List Total	Pop Hits	Pop Total	Fold Enrichment	Bonferroni	Benjamini	FDR
						GOTERM_BP_FAT	GO:0043066~negative regulation of apoptosis	18	3.86266	0.161879	1367776_AT, 1370173_AT, 1384842_S_AT, 1398482_AT, 1372523_AT, 1387701_AT, 1368558_S_AT, 1367899_AT, 1368482_AT, 1367802_AT, 1367609_AT, 1387925_AT, 1370172_AT, 1394919_AT, 1369208_AT, 1373672_AT, 1367712_AT, 1370688_AT, 1398468_AT, 1368247_AT, 1381279_AT	333	229	5797	1.36835	1	0.870053	95.4219
						GOTERM_BP_FAT	GO:0043069~negative regulation of programmed cell death	18	3.86266	0.170602	1367776_AT, 1370173_AT, 1384842_S_AT, 1398482_AT, 1372523_AT, 1387701_AT, 1368558_S_AT, 1367899_AT, 1368482_AT, 1367802_AT, 1367609_AT, 1387925_AT, 1370172_AT, 1394919_AT, 1369208_AT, 1373672_AT, 1367712_AT, 1370688_AT, 1398468_AT, 1368247_AT, 1381279_AT	333	231	5797	1.3565	1	0.881076	96.1864
						GOTERM_BP_FAT	GO:0006916~anti-apoptosis	10	2.14592	0.170998	1367776_AT, 1370173_AT, 1372523_AT, 1387701_AT, 1368482_AT, 1370172_AT, 1394919_AT, 1369208_AT, 1373672_AT, 1370688_AT, 1398468_AT, 1368247_AT, 1381279_AT	333	109	5797	1.5971	1	0.880463	96.218
						GOTERM_BP_FAT	GO:0060548~negative regulation of cell death	18	3.86266	0.175149	1367776_AT, 1370173_AT, 1384842_S_AT, 1398482_AT, 1372523_AT, 1387701_AT, 1368558_S_AT, 1367899_AT, 1368482_AT, 1367802_AT, 1367609_AT, 1387925_AT, 1370172_AT, 1394919_AT, 1369208_AT, 1373672_AT, 1367712_AT, 1370688_AT, 1398468_AT, 1368247_AT, 1381279_AT	333	232	5797	1.35065	1	0.883408	96.5355
						GOTERM_BP_FAT	GO:0042981~regulation of apoptosis	31	6.65236	0.212359	1370173_AT, 1384842_S_AT, 1372523_AT, 1368147_AT, 1372186_A_AT, 1367899_AT, 1368482_AT, 1375388_AT, 1367802_AT, 1367609_AT, 1368146_AT, 1387925_AT, 1370080_AT, 1394919_AT, 1389836_A_AT, 1373672_AT, 1367712_AT, 1370688_AT, 1368247_AT, 1367776_AT, 1368835_AT, 1388650_AT, 1398482_AT, 1375138_AT, 1368558_S_AT, 1387701_AT, 1387022_AT, 1387599_A_AT, 1370374_AT, 1387354_AT, 1370172_AT, 1367847_AT, 13692…	333	450	5797	1.19925	1	0.917417	98.4528
						GOTERM_BP_FAT	GO:0043067~regulation of programmed cell death	31	6.65236	0.229508	1370173_AT, 1384842_S_AT, 1372523_AT, 1368147_AT, 1372186_A_AT, 1367899_AT, 1368482_AT, 1375388_AT, 1367802_AT, 1367609_AT, 1368146_AT, 1387925_AT, 1370080_AT, 1394919_AT, 1389836_A_AT, 1373672_AT, 1367712_AT, 1370688_AT, 1368247_AT, 1367776_AT, 1368835_AT, 1388650_AT, 1398482_AT, 1375138_AT, 1368558_S_AT, 1387701_AT, 1387022_AT, 1387599_A_AT, 1370374_AT, 1387354_AT, 1370172_AT, 1367847_AT, 13692…	333	454	5797	1.18868	1	0.927772	98.9466
						GOTERM_BP_FAT	GO:0010941~regulation of cell death	31	6.65236	0.233418	1370173_AT, 1384842_S_AT, 1372523_AT, 1368147_AT, 1372186_A_AT, 1367899_AT, 1368482_AT, 1375388_AT, 1367802_AT, 1367609_AT, 1368146_AT, 1387925_AT, 1370080_AT, 1394919_AT, 1389836_A_AT, 1373672_AT, 1367712_AT, 1370688_AT, 1368247_AT, 1367776_AT, 1368835_AT, 1388650_AT, 1398482_AT, 1375138_AT, 1368558_S_AT, 1387701_AT, 1387022_AT, 1387599_A_AT, 1370374_AT, 1387354_AT, 1370172_AT, 1367847_AT, 13692…	333	456	5797	1.18347	1	0.928125	99.0361
						GOTERM_BP_FAT	GO:0008630~DNA damage response, signal transduction resulting in induction of apoptosis	3	0.643777	0.275819	1370080_AT, 1398482_AT, 1367847_AT	333	18	5797	2.9014	1	0.953882	99.6432
						GOTERM_BP_FAT	GO:0043065~positive regulation of apoptosis	16	3.43348	0.325605	1368835_AT, 1388650_AT, 1384842_S_AT, 1398482_AT, 1375138_AT, 1368147_AT, 1372186_A_AT, 1387022_AT, 1375388_AT, 1387599_A_AT, 1370374_AT, 1368146_AT, 1387354_AT, 1367847_AT, 1370080_AT, 1390659_AT, 1389836_A_AT, 1387242_AT, 1372757_AT, 1381279_AT, 1370987_AT	333	228	5797	1.22164	1	0.969607	99.8971
						GOTERM_BP_FAT	GO:0043068~positive regulation of programmed cell death	16	3.43348	0.331302	1368835_AT, 1388650_AT, 1384842_S_AT, 1398482_AT, 1375138_AT, 1368147_AT, 1372186_A_AT, 1387022_AT, 1375388_AT, 1387599_A_AT, 1370374_AT, 1368146_AT, 1387354_AT, 1367847_AT, 1370080_AT, 1390659_AT, 1389836_A_AT, 1387242_AT, 1372757_AT, 1381279_AT, 1370987_AT	333	229	5797	1.21631	1	0.971025	99.9113
						GOTERM_BP_FAT	GO:0010942~positive regulation of cell death	16	3.43348	0.343822	1368835_AT, 1388650_AT, 1384842_S_AT, 1398482_AT, 1375138_AT, 1368147_AT, 1372186_A_AT, 1387022_AT, 1375388_AT, 1387599_A_AT, 1370374_AT, 1368146_AT, 1387354_AT, 1367847_AT, 1370080_AT, 1390659_AT, 1389836_A_AT, 1387242_AT, 1372757_AT, 1381279_AT, 1370987_AT	333	231	5797	1.20578	1	0.97296	99.9362
						GOTERM_BP_FAT	GO:0008629~induction of apoptosis by intracellular signals	3	0.643777	0.482408	1370080_AT, 1398482_AT, 1367847_AT	333	28	5797	1.86519	1	0.992375	99.999
						GOTERM_BP_FAT	GO:0012502~induction of programmed cell death	8	1.71674	0.684574	1368835_AT, 1370080_AT, 1384842_S_AT, 1398482_AT, 1389836_A_AT, 1375138_AT, 1372757_AT, 1370374_AT, 1387354_AT, 1367847_AT, 1370987_AT	333	138	5797	1.00918	1	0.999277	100
						GOTERM_BP_FAT	GO:0006917~induction of apoptosis	8	1.71674	0.684574	1368835_AT, 1370080_AT, 1384842_S_AT, 1398482_AT, 1389836_A_AT, 1375138_AT, 1372757_AT, 1370374_AT, 1387354_AT, 1367847_AT, 1370987_AT	333	138	5797	1.00918	1	0.999277	100
						Annotation Cluster 57	Enrichment Score: 0.5325236307173481
						Category	Term	Count	%	PValue	Genes	List Total	Pop Hits	Pop Total	Fold Enrichment	Bonferroni	Benjamini	FDR
						GOTERM_BP_FAT	GO:0015674~di-, tri-valent inorganic cation transport	6	1.28755	0.236907	1373984_AT, 1382919_AT, 1385397_AT, 1369964_AT, 1367899_AT, 1370374_AT, 1370585_A_AT	333	58	5797	1.80087	1	0.930502	99.1099
						GOTERM_BP_FAT	GO:0006826~iron ion transport	3	0.643777	0.254086	1373984_AT, 1382919_AT, 1385397_AT, 1370374_AT	333	17	5797	3.07207	1	0.940989	99.402
						GOTERM_BP_FAT	GO:0000041~transition metal ion transport	4	0.858369	0.419633	1373984_AT, 1382919_AT, 1385397_AT, 1370374_AT, 1368418_A_AT	333	41	5797	1.69838	1	0.985925	99.9925
						Annotation Cluster 58	Enrichment Score: 0.5220814497723556
						Category	Term	Count	%	PValue	Genes	List Total	Pop Hits	Pop Total	Fold Enrichment	Bonferroni	Benjamini	FDR
						GOTERM_BP_FAT	GO:0007517~muscle organ development	9	1.93133	0.0858581	1388335_AT, 1388347_AT, 1377642_AT, 1367899_AT, 1370956_AT, 1379277_AT, 1392477_AT, 1387969_AT, 1388784_AT	333	80	5797	1.95845	1	0.745711	79.1469
						GOTERM_BP_FAT	GO:0060538~skeletal muscle organ development	5	1.07296	0.170567	1377642_AT, 1367899_AT, 1370956_AT, 1379277_AT, 1388784_AT	333	38	5797	2.29058	1	0.882277	96.1835
						GOTERM_BP_FAT	GO:0007519~skeletal muscle tissue development	5	1.07296	0.170567	1377642_AT, 1367899_AT, 1370956_AT, 1379277_AT, 1388784_AT	333	38	5797	2.29058	1	0.882277	96.1835
						GOTERM_BP_FAT	GO:0048741~skeletal muscle fiber development	3	0.643777	0.232393	1377642_AT, 1367899_AT, 1379277_AT	333	16	5797	3.26408	1	0.927991	99.0134
						GOTERM_BP_FAT	GO:0048747~muscle fiber development	3	0.643777	0.232393	1377642_AT, 1367899_AT, 1379277_AT	333	16	5797	3.26408	1	0.927991	99.0134
						GOTERM_BP_FAT	GO:0014706~striated muscle tissue development	6	1.28755	0.303678	1388347_AT, 1377642_AT, 1367899_AT, 1370956_AT, 1379277_AT, 1388784_AT	333	64	5797	1.63204	1	0.963575	99.8201
						GOTERM_BP_FAT	GO:0060537~muscle tissue development	6	1.28755	0.361258	1388347_AT, 1377642_AT, 1367899_AT, 1370956_AT, 1379277_AT, 1388784_AT	333	69	5797	1.51377	1	0.976642	99.9602
						GOTERM_BP_FAT	GO:0055002~striated muscle cell development	3	0.643777	0.382724	1377642_AT, 1367899_AT, 1379277_AT	333	23	5797	2.27066	1	0.980321	99.9781
						GOTERM_BP_FAT	GO:0055001~muscle cell development	3	0.643777	0.463244	1377642_AT, 1367899_AT, 1379277_AT	333	27	5797	1.93427	1	0.99089	99.9981
						GOTERM_BP_FAT	GO:0051146~striated muscle cell differentiation	3	0.643777	0.77036	1377642_AT, 1367899_AT, 1379277_AT	333	48	5797	1.08803	1	0.999833	100
						GOTERM_BP_FAT	GO:0042692~muscle cell differentiation	3	0.643777	0.894272	1377642_AT, 1367899_AT, 1379277_AT	333	65	5797	0.803465	1	0.99999	100
						Annotation Cluster 59	Enrichment Score: 0.5015109001675538
						Category	Term	Count	%	PValue	Genes	List Total	Pop Hits	Pop Total	Fold Enrichment	Bonferroni	Benjamini	FDR
						KEGG_PATHWAY	rno04110:Cell cycle	9	1.93133	0.257546	1371150_AT, 1367776_AT, 1370345_AT, 1379448_AT, 1367780_AT, 1370346_AT, 1383075_AT, 1371643_AT, 1385086_AT, 1389566_AT, 1370294_A_AT, 1379582_A_AT	183	96	2883	1.47695	1	0.836781	97.0213
						KEGG_PATHWAY	rno04114:Oocyte meiosis	7	1.50215	0.300996	1367776_AT, 1370345_AT, 1367780_AT, 1370346_AT, 1376039_AT, 1385086_AT, 1389566_AT, 1370294_A_AT	183	72	2883	1.53165	1	0.854594	98.5378
						KEGG_PATHWAY	rno04914:Progesterone-mediated oocyte maturation	5	1.07296	0.403694	1367776_AT, 1370345_AT, 1370346_AT, 1385086_AT, 1389566_AT, 1379582_A_AT	183	51	2883	1.54452	1	0.910424	99.7757
						Annotation Cluster 60	Enrichment Score: 0.46326890757819233
						Category	Term	Count	%	PValue	Genes	List Total	Pop Hits	Pop Total	Fold Enrichment	Bonferroni	Benjamini	FDR
						GOTERM_BP_FAT	GO:0010243~response to organic nitrogen	8	1.71674	0.104124	1371150_AT, 1367776_AT, 1388300_AT, 1383075_AT, 1389836_A_AT, 1375138_AT, 1387183_AT, 1368426_AT, 1371643_AT, 1368259_AT, 1386985_AT, 1387925_AT	333	70	5797	1.98953	1	0.790401	85.3413
						GOTERM_BP_FAT	GO:0043200~response to amino acid stimulus	3	0.643777	0.382724	1389836_A_AT, 1375138_AT, 1386985_AT, 1387925_AT	333	23	5797	2.27066	1	0.980321	99.9781
						GOTERM_BP_FAT	GO:0001101~response to acid	3	0.643777	0.554666	1389836_A_AT, 1375138_AT, 1386985_AT, 1387925_AT	333	32	5797	1.63204	1	0.996518	99.9999
						GOTERM_BP_FAT	GO:0014075~response to amine stimulus	3	0.643777	0.634538	1389836_A_AT, 1375138_AT, 1386985_AT, 1387925_AT	333	37	5797	1.41149	1	0.998714	100
						Annotation Cluster 61	Enrichment Score: 0.447677698292274
						Category	Term	Count	%	PValue	Genes	List Total	Pop Hits	Pop Total	Fold Enrichment	Bonferroni	Benjamini	FDR
						GOTERM_BP_FAT	GO:0051048~negative regulation of secretion	4	0.858369	0.245007	1369632_A_AT, 1370080_AT, 1372750_AT, 1368259_AT	333	30	5797	2.32112	1	0.935192	99.2613
						GOTERM_BP_FAT	GO:0060341~regulation of cellular localization	10	2.14592	0.287109	1369632_A_AT, 1387493_AT, 1370957_AT, 1370080_AT, 1373140_AT, 1398482_AT, 1372750_AT, 1368259_AT, 1371081_AT, 1370585_A_AT, 1387395_AT, 1383489_AT	333	125	5797	1.39267	1	0.958141	99.7288
						GOTERM_BP_FAT	GO:0051046~regulation of secretion	8	1.71674	0.348127	1369632_A_AT, 1370957_AT, 1370080_AT, 1373140_AT, 1372750_AT, 1368259_AT, 1371081_AT, 1370585_A_AT, 1387395_AT, 1383489_AT	333	100	5797	1.39267	1	0.97338	99.9432
						GOTERM_BP_FAT	GO:0051051~negative regulation of transport	5	1.07296	0.66119	1369632_A_AT, 1387493_AT, 1370080_AT, 1372750_AT, 1368259_AT	333	78	5797	1.11592	1	0.999066	100
						Annotation Cluster 62	Enrichment Score: 0.4185249776898775
						Category	Term	Count	%	PValue	Genes	List Total	Pop Hits	Pop Total	Fold Enrichment	Bonferroni	Benjamini	FDR
						GOTERM_BP_FAT	GO:0015849~organic acid transport	7	1.50215	0.308283	1369179_A_AT, 1389747_AT, 1387808_AT, 1368778_AT, 1387183_AT, 1368426_AT, 1383600_AT, 1368497_AT	333	80	5797	1.52324	1	0.964791	99.8398
						GOTERM_BP_FAT	GO:0046942~carboxylic acid transport	7	1.50215	0.308283	1369179_A_AT, 1389747_AT, 1387808_AT, 1368778_AT, 1387183_AT, 1368426_AT, 1383600_AT, 1368497_AT	333	80	5797	1.52324	1	0.964791	99.8398
						GOTERM_BP_FAT	GO:0015718~monocarboxylic acid transport	4	0.858369	0.32445	1369179_A_AT, 1368778_AT, 1387183_AT, 1368426_AT, 1368497_AT	333	35	5797	1.98953	1	0.969557	99.894
						GOTERM_BP_FAT	GO:0015908~fatty acid transport	3	0.643777	0.423709	1369179_A_AT, 1387183_AT, 1368426_AT, 1368497_AT	333	25	5797	2.08901	1	0.986284	99.9934
						GOTERM_BP_FAT	GO:0010876~lipid localization	7	1.50215	0.453422	1369179_A_AT, 1393403_AT, 1376496_AT, 1387868_AT, 1387183_AT, 1368426_AT, 1390923_A_AT, 1368497_AT	333	94	5797	1.29637	1	0.98971	99.9974
						GOTERM_BP_FAT	GO:0006869~lipid transport	6	1.28755	0.520274	1369179_A_AT, 1376496_AT, 1387868_AT, 1387183_AT, 1368426_AT, 1390923_A_AT, 1368497_AT	333	83	5797	1.25844	1	0.994933	99.9997
						Annotation Cluster 63	Enrichment Score: 0.40961166836094925
						Category	Term	Count	%	PValue	Genes	List Total	Pop Hits	Pop Total	Fold Enrichment	Bonferroni	Benjamini	FDR
						GOTERM_BP_FAT	GO:0031110~regulation of microtubule polymerization or depolymerization	4	0.858369	0.0913886	1372091_AT, 1386857_AT, 1391317_AT, 1367802_AT	333	19	5797	3.66493	1	0.754785	81.2436
						GOTERM_BP_FAT	GO:0031111~negative regulation of microtubule polymerization or depolymerization	3	0.643777	0.147869	1372091_AT, 1386857_AT, 1367802_AT	333	12	5797	4.3521	1	0.857358	93.8847
						GOTERM_BP_FAT	GO:0070507~regulation of microtubule cytoskeleton organization	4	0.858369	0.199004	1372091_AT, 1386857_AT, 1391317_AT, 1367802_AT	333	27	5797	2.57902	1	0.907782	97.9248
						GOTERM_BP_FAT	GO:0051494~negative regulation of cytoskeleton organization	4	0.858369	0.214117	1372091_AT, 1386857_AT, 1369964_AT, 1367802_AT	333	28	5797	2.48692	1	0.917463	98.512
						GOTERM_BP_FAT	GO:0032886~regulation of microtubule-based process	4	0.858369	0.32445	1372091_AT, 1386857_AT, 1391317_AT, 1367802_AT	333	35	5797	1.98953	1	0.969557	99.894
						GOTERM_BP_FAT	GO:0010639~negative regulation of organelle organization	4	0.858369	0.388234	1372091_AT, 1386857_AT, 1369964_AT, 1367802_AT	333	39	5797	1.78548	1	0.981182	99.9812
						GOTERM_BP_FAT	GO:0051493~regulation of cytoskeleton organization	6	1.28755	0.464803	1387493_AT, 1372091_AT, 1386857_AT, 1369964_AT, 1391317_AT, 1367802_AT	333	78	5797	1.33911	1	0.990949	99.9982
						GOTERM_BP_FAT	GO:0033043~regulation of organelle organization	8	1.71674	0.490551	1387493_AT, 1372091_AT, 1386857_AT, 1377642_AT, 1369964_AT, 1391317_AT, 1367802_AT, 1384280_AT, 1392732_AT	333	115	5797	1.21102	1	0.99311	99.9992
						GOTERM_BP_FAT	GO:0032271~regulation of protein polymerization	3	0.643777	0.634538	1386857_AT, 1369964_AT, 1367802_AT	333	37	5797	1.41149	1	0.998714	100
						GOTERM_BP_FAT	GO:0051129~negative regulation of cellular component organization	5	1.07296	0.680737	1372091_AT, 1386857_AT, 1380336_AT, 1369964_AT, 1367802_AT	333	80	5797	1.08803	1	0.999236	100
						GOTERM_BP_FAT	GO:0043254~regulation of protein complex assembly	3	0.643777	0.824175	1386857_AT, 1369964_AT, 1367802_AT	333	54	5797	0.967134	1	0.999944	100
						GOTERM_BP_FAT	GO:0044087~regulation of cellular component biogenesis	4	0.858369	0.85711	1386857_AT, 1369964_AT, 1374529_AT, 1367802_AT	333	82	5797	0.849191	1	0.999968	100
						GOTERM_BP_FAT	GO:0030030~cell projection organization	7	1.50215	0.937729	1370693_A_AT, 1386857_AT, 1390659_AT, 1369964_AT, 1371412_A_AT, 1387897_AT, 1392477_AT, 1367802_AT	333	173	5797	0.704386	1	0.999999	100
						Annotation Cluster 64	Enrichment Score: 0.3814559274476198
						Category	Term	Count	%	PValue	Genes	List Total	Pop Hits	Pop Total	Fold Enrichment	Bonferroni	Benjamini	FDR
						GOTERM_BP_FAT	GO:0043270~positive regulation of ion transport	5	1.07296	0.0654519	1369632_A_AT, 1387493_AT, 1367899_AT, 1367802_AT, 1367609_AT	333	27	5797	3.22378	1	0.690665	69.3374
						GOTERM_BP_FAT	GO:0043266~regulation of potassium ion transport	3	0.643777	0.0728098	1369632_A_AT, 1387493_AT, 1367609_AT	333	8	5797	6.52815	1	0.711872	73.2907
						GOTERM_BP_FAT	GO:0010959~regulation of metal ion transport	5	1.07296	0.193874	1369632_A_AT, 1387493_AT, 1367899_AT, 1367802_AT, 1367609_AT	333	40	5797	2.17605	1	0.903379	97.68
						GOTERM_BP_FAT	GO:0043269~regulation of ion transport	5	1.07296	0.230507	1369632_A_AT, 1387493_AT, 1367899_AT, 1367802_AT, 1367609_AT	333	43	5797	2.02423	1	0.92788	98.9702
						GOTERM_BP_FAT	GO:0050769~positive regulation of neurogenesis	5	1.07296	0.307855	1387493_AT, 1368563_AT, 1369179_A_AT, 1367802_AT, 1367609_AT	333	49	5797	1.77637	1	0.965061	99.8381
						GOTERM_BP_FAT	GO:0045597~positive regulation of cell differentiation	11	2.36052	0.371974	1368563_AT, 1387493_AT, 1370957_AT, 1369179_A_AT, 1373140_AT, 1367802_AT, 1367609_AT, 1383489_AT, 1387788_AT, 1369208_AT, 1367816_AT, 1388784_AT, 1381279_AT	333	152	5797	1.25982	1	0.978852	99.9703
						GOTERM_BP_FAT	GO:0010720~positive regulation of cell development	5	1.07296	0.400562	1387493_AT, 1368563_AT, 1369179_A_AT, 1367802_AT, 1367609_AT	333	56	5797	1.55432	1	0.983803	99.9869
						GOTERM_BP_FAT	GO:0051960~regulation of nervous system development	8	1.71674	0.414921	1387493_AT, 1368563_AT, 1369179_A_AT, 1371412_A_AT, 1374529_AT, 1367802_AT, 1367609_AT, 1393581_AT	333	107	5797	1.30156	1	0.985219	99.9914
						GOTERM_BP_FAT	GO:0050767~regulation of neurogenesis	7	1.50215	0.494155	1387493_AT, 1368563_AT, 1369179_A_AT, 1371412_A_AT, 1367802_AT, 1367609_AT, 1393581_AT	333	98	5797	1.24346	1	0.993355	99.9993
						GOTERM_BP_FAT	GO:0051050~positive regulation of transport	8	1.71674	0.563066	1369632_A_AT, 1387493_AT, 1367881_AT, 1367899_AT, 1398468_AT, 1367802_AT, 1367609_AT, 1387395_AT	333	123	5797	1.13225	1	0.996843	99.9999
						GOTERM_BP_FAT	GO:0045664~regulation of neuron differentiation	5	1.07296	0.608891	1387493_AT, 1371412_A_AT, 1367802_AT, 1367609_AT, 1393581_AT	333	73	5797	1.19236	1	0.998195	100
						GOTERM_BP_FAT	GO:0060284~regulation of cell development	7	1.50215	0.676857	1387493_AT, 1368563_AT, 1369179_A_AT, 1371412_A_AT, 1367802_AT, 1367609_AT, 1393581_AT	333	118	5797	1.0327	1	0.999207	100
						GOTERM_BP_FAT	GO:0031346~positive regulation of cell projection organization	3	0.643777	0.715089	1387493_AT, 1367802_AT, 1367609_AT	333	43	5797	1.21454	1	0.999539	100
						GOTERM_BP_FAT	GO:0010975~regulation of neuron projection development	3	0.643777	0.789721	1387493_AT, 1367802_AT, 1367609_AT	333	50	5797	1.0445	1	0.999888	100
						GOTERM_BP_FAT	GO:0010769~regulation of cell morphogenesis involved in differentiation	3	0.643777	0.831959	1387493_AT, 1367802_AT, 1367609_AT	333	55	5797	0.94955	1	0.999949	100
						GOTERM_BP_FAT	GO:0022604~regulation of cell morphogenesis	4	0.858369	0.832816	1387493_AT, 1369964_AT, 1367802_AT, 1367609_AT	333	78	5797	0.892739	1	0.999949	100
						GOTERM_BP_FAT	GO:0051130~positive regulation of cellular component organization	6	1.28755	0.836699	1387493_AT, 1367881_AT, 1374529_AT, 1367802_AT, 1384280_AT, 1367609_AT, 1392732_AT	333	122	5797	0.856151	1	0.999954	100
						GOTERM_BP_FAT	GO:0031344~regulation of cell projection organization	3	0.643777	0.894272	1387493_AT, 1367802_AT, 1367609_AT	333	65	5797	0.803465	1	0.99999	100
						Annotation Cluster 65	Enrichment Score: 0.36505345173478165
						Category	Term	Count	%	PValue	Genes	List Total	Pop Hits	Pop Total	Fold Enrichment	Bonferroni	Benjamini	FDR
						GOTERM_BP_FAT	GO:0006468~protein amino acid phosphorylation	23	4.93562	0.370665	1370346_AT, 1376039_AT, 1371643_AT, 1397341_AT, 1367899_AT, 1367802_AT, 1369393_AT, 1379448_AT, 1394919_AT, 1388784_AT, 1368835_AT, 1367776_AT, 1377014_AT, 1370345_AT, 1380336_AT, 1383075_AT, 1387701_AT, 1392773_AT, 1368260_AT, 1370585_A_AT, 1387354_AT, 1382746_S_AT, 1371150_AT, 1398347_AT, 1398468_AT, 1387242_AT, 1385086_AT, 1372757_AT, 1381279_AT, 1396939_AT	333	353	5797	1.13426	1	0.978782	99.9693
						GOTERM_BP_FAT	GO:0006793~phosphorus metabolic process	32	6.86695	0.381677	1370346_AT, 1370725_A_AT, 1376039_AT, 1368147_AT, 1397341_AT, 1371643_AT, 1367899_AT, 1367802_AT, 1369560_AT, 1368146_AT, 1374591_AT, 1374883_AT, 1369393_AT, 1379448_AT, 1394919_AT, 1388784_AT, 1386944_A_AT, 1367776_AT, 1368835_AT, 1377014_AT, 1370345_AT, 1380336_AT, 1383075_AT, 1387701_AT, 1367942_AT, 1378960_AT, 1392773_AT, 1391359_AT, 1370585_A_AT, 1387354_AT, 1368260_AT, 1382746_S_AT, 1371150…	333	510	5797	1.09229	1	0.980324	99.9774
						GOTERM_BP_FAT	GO:0006796~phosphate metabolic process	32	6.86695	0.381677	1370346_AT, 1370725_A_AT, 1376039_AT, 1368147_AT, 1397341_AT, 1371643_AT, 1367899_AT, 1367802_AT, 1369560_AT, 1368146_AT, 1374591_AT, 1374883_AT, 1369393_AT, 1379448_AT, 1394919_AT, 1388784_AT, 1386944_A_AT, 1367776_AT, 1368835_AT, 1377014_AT, 1370345_AT, 1380336_AT, 1383075_AT, 1387701_AT, 1367942_AT, 1378960_AT, 1392773_AT, 1391359_AT, 1370585_A_AT, 1387354_AT, 1368260_AT, 1382746_S_AT, 1371150…	333	510	5797	1.09229	1	0.980324	99.9774
						GOTERM_BP_FAT	GO:0016310~phosphorylation	24	5.15021	0.64182	1370346_AT, 1376039_AT, 1371643_AT, 1397341_AT, 1367899_AT, 1367802_AT, 1369393_AT, 1379448_AT, 1394919_AT, 1388784_AT, 1368835_AT, 1367776_AT, 1377014_AT, 1370345_AT, 1380336_AT, 1383075_AT, 1387701_AT, 1392773_AT, 1391359_AT, 1368260_AT, 1370585_A_AT, 1387354_AT, 1382746_S_AT, 1371150_AT, 1398347_AT, 1369050_AT, 1398468_AT, 1387242_AT, 1385086_AT, 1372757_AT, 1381279_AT, 1396939_AT	333	424	5797	0.985382	1	0.99883	100
						Annotation Cluster 66	Enrichment Score: 0.35736482956636334
						Category	Term	Count	%	PValue	Genes	List Total	Pop Hits	Pop Total	Fold Enrichment	Bonferroni	Benjamini	FDR
						GOTERM_BP_FAT	GO:0001558~regulation of cell growth	10	2.14592	0.1177	1386890_AT, 1370957_AT, 1369208_AT, 1367780_AT, 1369179_A_AT, 1390659_AT, 1367866_AT, 1373140_AT, 1368290_AT, 1368160_AT, 1367802_AT, 1383489_AT	333	100	5797	1.74084	1	0.810952	88.7724
						GOTERM_BP_FAT	GO:0045927~positive regulation of growth	5	1.07296	0.334297	1370957_AT, 1369208_AT, 1373140_AT, 1368160_AT, 1367816_AT, 1367802_AT, 1383489_AT	333	51	5797	1.70671	1	0.971763	99.918
						GOTERM_BP_FAT	GO:0030307~positive regulation of cell growth	3	0.643777	0.482408	1370957_AT, 1373140_AT, 1368160_AT, 1367802_AT, 1383489_AT	333	28	5797	1.86519	1	0.992375	99.999
						GOTERM_BP_FAT	GO:0045793~positive regulation of cell size	3	0.643777	0.554666	1370957_AT, 1373140_AT, 1368160_AT, 1367802_AT, 1383489_AT	333	32	5797	1.63204	1	0.996518	99.9999
						GOTERM_BP_FAT	GO:0008361~regulation of cell size	6	1.28755	0.796778	1370957_AT, 1369208_AT, 1369179_A_AT, 1373140_AT, 1368160_AT, 1367802_AT, 1367847_AT, 1383489_AT	333	115	5797	0.908265	1	0.9999	100
						GOTERM_BP_FAT	GO:0032535~regulation of cellular component size	7	1.50215	0.855301	1370957_AT, 1369208_AT, 1369179_A_AT, 1373140_AT, 1369964_AT, 1368160_AT, 1367802_AT, 1367847_AT, 1383489_AT	333	147	5797	0.828972	1	0.999967	100
						Annotation Cluster 67	Enrichment Score: 0.30633696741989236
						Category	Term	Count	%	PValue	Genes	List Total	Pop Hits	Pop Total	Fold Enrichment	Bonferroni	Benjamini	FDR
						GOTERM_BP_FAT	GO:0045787~positive regulation of cell cycle	4	0.858369	0.32445	1371150_AT, 1367776_AT, 1383075_AT, 1371643_AT, 1384280_AT, 1392732_AT, 1387925_AT	333	35	5797	1.98953	1	0.969557	99.894
						GOTERM_BP_FAT	GO:0007346~regulation of mitotic cell cycle	6	1.28755	0.326591	1371150_AT, 1367776_AT, 1377642_AT, 1383075_AT, 1371643_AT, 1384280_AT, 1388484_AT, 1392732_AT, 1387925_AT	333	66	5797	1.58258	1	0.96959	99.8997
						GOTERM_BP_FAT	GO:0051726~regulation of cell cycle	9	1.93133	0.749457	1367776_AT, 1370345_AT, 1370346_AT, 1383075_AT, 1371643_AT, 1367802_AT, 1392732_AT, 1387925_AT, 1371150_AT, 1387788_AT, 1377642_AT, 1388484_AT, 1384280_AT	333	167	5797	0.938178	1	0.999744	100
						GOTERM_BP_FAT	GO:0010564~regulation of cell cycle process	3	0.643777	0.749468	1377642_AT, 1384280_AT, 1388484_AT, 1392732_AT	333	46	5797	1.13533	1	0.999738	100
						Annotation Cluster 68	Enrichment Score: 0.29120724622367106
						Category	Term	Count	%	PValue	Genes	List Total	Pop Hits	Pop Total	Fold Enrichment	Bonferroni	Benjamini	FDR
						GOTERM_BP_FAT	GO:0010817~regulation of hormone levels	7	1.50215	0.298106	1388347_AT, 1387022_AT, 1392773_AT, 1371081_AT, 1367758_AT, 1387123_AT, 1368497_AT, 1396939_AT	333	79	5797	1.54252	1	0.961829	99.7933
						GOTERM_BP_FAT	GO:0034754~cellular hormone metabolic process	3	0.643777	0.663204	1387022_AT, 1367758_AT, 1387123_AT	333	39	5797	1.33911	1	0.999065	100
						GOTERM_BP_FAT	GO:0042445~hormone metabolic process	4	0.858369	0.676645	1387022_AT, 1392773_AT, 1367758_AT, 1387123_AT, 1396939_AT	333	60	5797	1.16056	1	0.999235	100
						Annotation Cluster 69	Enrichment Score: 0.248445213133828
						Category	Term	Count	%	PValue	Genes	List Total	Pop Hits	Pop Total	Fold Enrichment	Bonferroni	Benjamini	FDR
						GOTERM_BP_FAT	GO:0019748~secondary metabolic process	6	1.28755	0.338118	1368121_AT, 1396262_AT, 1368878_AT, 1382255_AT, 1387022_AT, 1378960_AT, 1389014_AT, 1369560_AT, 1398282_AT	333	67	5797	1.55896	1	0.972779	99.9258
						GOTERM_BP_FAT	GO:0019674~NAD metabolic process	3	0.643777	0.403383	1396262_AT, 1382255_AT, 1378960_AT, 1389014_AT, 1369560_AT, 1398282_AT	333	24	5797	2.17605	1	0.984178	99.9879
						GOTERM_BP_FAT	GO:0043603~cellular amide metabolic process	4	0.858369	0.552366	1396262_AT, 1370964_AT, 1382255_AT, 1378960_AT, 1389014_AT, 1369560_AT, 1398282_AT	333	50	5797	1.39267	1	0.996452	99.9999
						GOTERM_BP_FAT	GO:0046496~nicotinamide nucleotide metabolic process	3	0.643777	0.634538	1396262_AT, 1382255_AT, 1378960_AT, 1389014_AT, 1369560_AT, 1398282_AT	333	37	5797	1.41149	1	0.998714	100
						GOTERM_BP_FAT	GO:0006769~nicotinamide metabolic process	3	0.643777	0.649103	1396262_AT, 1382255_AT, 1378960_AT, 1389014_AT, 1369560_AT, 1398282_AT	333	38	5797	1.37435	1	0.998894	100
						GOTERM_BP_FAT	GO:0009820~alkaloid metabolic process	3	0.643777	0.649103	1396262_AT, 1382255_AT, 1378960_AT, 1389014_AT, 1369560_AT, 1398282_AT	333	38	5797	1.37435	1	0.998894	100
						GOTERM_BP_FAT	GO:0019362~pyridine nucleotide metabolic process	3	0.643777	0.663204	1396262_AT, 1382255_AT, 1378960_AT, 1389014_AT, 1369560_AT, 1398282_AT	333	39	5797	1.33911	1	0.999065	100
						GOTERM_BP_FAT	GO:0006733~oxidoreduction coenzyme metabolic process	3	0.643777	0.77036	1396262_AT, 1382255_AT, 1378960_AT, 1389014_AT, 1369560_AT, 1398282_AT	333	48	5797	1.08803	1	0.999833	100
						Annotation Cluster 70	Enrichment Score: 0.23245375057331544
						Category	Term	Count	%	PValue	Genes	List Total	Pop Hits	Pop Total	Fold Enrichment	Bonferroni	Benjamini	FDR
						GOTERM_BP_FAT	GO:0051260~protein homooligomerization	7	1.50215	0.175005	1370173_AT, 1384842_S_AT, 1383578_AT, 1393902_AT, 1387022_AT, 1387672_AT, 1367609_AT, 1370172_AT	333	66	5797	1.84635	1	0.884403	96.5249
						GOTERM_BP_FAT	GO:0051289~protein homotetramerization	3	0.643777	0.340545	1370173_AT, 1387022_AT, 1387672_AT, 1370172_AT	333	21	5797	2.48692	1	0.972531	99.9304
						GOTERM_BP_FAT	GO:0051262~protein tetramerization	3	0.643777	0.463244	1370173_AT, 1387022_AT, 1387672_AT, 1370172_AT	333	27	5797	1.93427	1	0.99089	99.9981
						GOTERM_BP_FAT	GO:0051259~protein oligomerization	9	1.93133	0.513271	1389408_AT, 1370173_AT, 1384842_S_AT, 1393848_AT, 1377642_AT, 1383578_AT, 1393902_AT, 1387022_AT, 1387672_AT, 1367609_AT, 1370172_AT	333	135	5797	1.16056	1	0.994557	99.9997
						GOTERM_BP_FAT	GO:0006461~protein complex assembly	10	2.14592	0.988893	1389408_AT, 1370173_AT, 1384842_S_AT, 1393848_AT, 1377642_AT, 1383578_AT, 1393902_AT, 1387022_AT, 1387672_AT, 1367609_AT, 1367568_A_AT, 1370172_AT	333	292	5797	0.596178	1	1	100
						GOTERM_BP_FAT	GO:0070271~protein complex biogenesis	10	2.14592	0.988893	1389408_AT, 1370173_AT, 1384842_S_AT, 1393848_AT, 1377642_AT, 1383578_AT, 1393902_AT, 1387022_AT, 1387672_AT, 1367609_AT, 1367568_A_AT, 1370172_AT	333	292	5797	0.596178	1	1	100
						GOTERM_BP_FAT	GO:0043933~macromolecular complex subunit organization	13	2.7897	0.997329	1387493_AT, 1370173_AT, 1384842_S_AT, 1383578_AT, 1387022_AT, 1387672_AT, 1367802_AT, 1367609_AT, 1367568_A_AT, 1370172_AT, 1389408_AT, 1386857_AT, 1393848_AT, 1377642_AT, 1393902_AT	333	403	5797	0.561562	1	1	100
						GOTERM_BP_FAT	GO:0065003~macromolecular complex assembly	10	2.14592	0.999659	1389408_AT, 1370173_AT, 1384842_S_AT, 1393848_AT, 1377642_AT, 1383578_AT, 1393902_AT, 1387022_AT, 1387672_AT, 1367609_AT, 1367568_A_AT, 1370172_AT	333	382	5797	0.455717	1	1	100
						Annotation Cluster 71	Enrichment Score: 0.22900789389413326
						Category	Term	Count	%	PValue	Genes	List Total	Pop Hits	Pop Total	Fold Enrichment	Bonferroni	Benjamini	FDR
						GOTERM_BP_FAT	GO:0030261~chromosome condensation	3	0.643777	0.254086	1367776_AT, 1388650_AT, 1372186_A_AT, 1384280_AT, 1392732_AT	333	17	5797	3.07207	1	0.940989	99.402
						GOTERM_BP_FAT	GO:0006323~DNA packaging	3	0.643777	0.81607	1367776_AT, 1388650_AT, 1372186_A_AT, 1384280_AT, 1392732_AT	333	53	5797	0.985382	1	0.999933	100
						GOTERM_BP_FAT	GO:0051276~chromosome organization	7	1.50215	0.991444	1367776_AT, 1388650_AT, 1367780_AT, 1372186_A_AT, 1367816_AT, 1384280_AT, 1392732_AT, 1374276_AT, 1368247_AT	333	226	5797	0.539198	1	1	100
						Annotation Cluster 72	Enrichment Score: 0.2244882801380942
						Category	Term	Count	%	PValue	Genes	List Total	Pop Hits	Pop Total	Fold Enrichment	Bonferroni	Benjamini	FDR
						GOTERM_BP_FAT	GO:0051092~positive regulation of NF-kappaB transcription factor activity	3	0.643777	0.361764	1380336_AT, 1387202_AT, 1381279_AT	333	22	5797	2.37387	1	0.976476	99.9607
						GOTERM_BP_FAT	GO:0051091~positive regulation of transcription factor activity	3	0.643777	0.51944	1380336_AT, 1387202_AT, 1381279_AT	333	30	5797	1.74084	1	0.994954	99.9997
						GOTERM_BP_FAT	GO:0051101~regulation of DNA binding	5	1.07296	0.586648	1370080_AT, 1380336_AT, 1398482_AT, 1387202_AT, 1381279_AT	333	71	5797	1.22594	1	0.99756	100
						GOTERM_BP_FAT	GO:0043388~positive regulation of DNA binding	3	0.643777	0.634538	1380336_AT, 1387202_AT, 1381279_AT	333	37	5797	1.41149	1	0.998714	100
						GOTERM_BP_FAT	GO:0051090~regulation of transcription factor activity	4	0.858369	0.64223	1370080_AT, 1380336_AT, 1387202_AT, 1381279_AT	333	57	5797	1.22164	1	0.998816	100
						GOTERM_BP_FAT	GO:0051099~positive regulation of binding	3	0.643777	0.738423	1380336_AT, 1387202_AT, 1381279_AT	333	45	5797	1.16056	1	0.999675	100
						GOTERM_BP_FAT	GO:0051098~regulation of binding	5	1.07296	0.808704	1370080_AT, 1380336_AT, 1398482_AT, 1387202_AT, 1381279_AT	333	96	5797	0.906688	1	0.999922	100
						Annotation Cluster 73	Enrichment Score: 0.20832996929992084
						Category	Term	Count	%	PValue	Genes	List Total	Pop Hits	Pop Total	Fold Enrichment	Bonferroni	Benjamini	FDR
						GOTERM_BP_FAT	GO:0030258~lipid modification	4	0.858369	0.617901	1369179_A_AT, 1368283_AT, 1369050_AT, 1391359_AT, 1372613_AT	333	55	5797	1.26607	1	0.998428	100
						GOTERM_BP_FAT	GO:0034440~lipid oxidation	3	0.643777	0.619506	1369179_A_AT, 1368283_AT, 1372613_AT	333	36	5797	1.4507	1	0.998442	100
						GOTERM_BP_FAT	GO:0019395~fatty acid oxidation	3	0.643777	0.619506	1369179_A_AT, 1368283_AT, 1372613_AT	333	36	5797	1.4507	1	0.998442	100
						Annotation Cluster 74	Enrichment Score: 0.18989414342647104
						Category	Term	Count	%	PValue	Genes	List Total	Pop Hits	Pop Total	Fold Enrichment	Bonferroni	Benjamini	FDR
						GOTERM_BP_FAT	GO:0010517~regulation of phospholipase activity	3	0.643777	0.423709	1376977_AT, 1393403_AT, 1367899_AT	333	25	5797	2.08901	1	0.986284	99.9934
						GOTERM_BP_FAT	GO:0060191~regulation of lipase activity	3	0.643777	0.663204	1376977_AT, 1393403_AT, 1367899_AT	333	39	5797	1.33911	1	0.999065	100
						GOTERM_BP_FAT	GO:0051336~regulation of hydrolase activity	6	1.28755	0.958524	1376977_AT, 1393403_AT, 1368482_AT, 1367899_AT, 1369226_AT, 1368247_AT	333	161	5797	0.648761	1	1	100
						Annotation Cluster 75	Enrichment Score: 0.1852724768053111
						Category	Term	Count	%	PValue	Genes	List Total	Pop Hits	Pop Total	Fold Enrichment	Bonferroni	Benjamini	FDR
						GOTERM_BP_FAT	GO:0010906~regulation of glucose metabolic process	3	0.643777	0.619506	1371161_AT, 1380125_AT, 1384262_AT, 1387672_AT, 1367609_AT	333	36	5797	1.4507	1	0.998442	100
						GOTERM_BP_FAT	GO:0010675~regulation of cellular carbohydrate metabolic process	3	0.643777	0.663204	1371161_AT, 1380125_AT, 1384262_AT, 1387672_AT, 1367609_AT	333	39	5797	1.33911	1	0.999065	100
						GOTERM_BP_FAT	GO:0006109~regulation of carbohydrate metabolic process	3	0.643777	0.676846	1371161_AT, 1380125_AT, 1384262_AT, 1387672_AT, 1367609_AT	333	40	5797	1.30563	1	0.999223	100
						Annotation Cluster 76	Enrichment Score: 0.16982699440584262
						Category	Term	Count	%	PValue	Genes	List Total	Pop Hits	Pop Total	Fold Enrichment	Bonferroni	Benjamini	FDR
						GOTERM_BP_FAT	GO:0016054~organic acid catabolic process	5	1.07296	0.640851	1368283_AT, 1397924_AT, 1387307_AT, 1372613_AT, 1398282_AT	333	76	5797	1.14529	1	0.998831	100
						GOTERM_BP_FAT	GO:0046395~carboxylic acid catabolic process	5	1.07296	0.640851	1368283_AT, 1397924_AT, 1387307_AT, 1372613_AT, 1398282_AT	333	76	5797	1.14529	1	0.998831	100
						GOTERM_BP_FAT	GO:0009063~cellular amino acid catabolic process	3	0.643777	0.690037	1397924_AT, 1387307_AT, 1398282_AT	333	41	5797	1.27379	1	0.999299	100
						GOTERM_BP_FAT	GO:0009310~amine catabolic process	3	0.643777	0.738423	1397924_AT, 1387307_AT, 1398282_AT	333	45	5797	1.16056	1	0.999675	100
						Annotation Cluster 77	Enrichment Score: 0.16833459197214784
						Category	Term	Count	%	PValue	Genes	List Total	Pop Hits	Pop Total	Fold Enrichment	Bonferroni	Benjamini	FDR
						GOTERM_BP_FAT	GO:0060711~labyrinthine layer development	3	0.643777	0.361764	1368474_AT, 1387788_AT, 1368290_AT	333	22	5797	2.37387	1	0.976476	99.9607
						GOTERM_BP_FAT	GO:0001890~placenta development	5	1.07296	0.374106	1368474_AT, 1387788_AT, 1369179_A_AT, 1368290_AT, 1370956_AT	333	54	5797	1.61189	1	0.978563	99.9721
						GOTERM_BP_FAT	GO:0001892~embryonic placenta development	3	0.643777	0.619506	1368474_AT, 1387788_AT, 1368290_AT	333	36	5797	1.4507	1	0.998442	100
						GOTERM_BP_FAT	GO:0007507~heart development	7	1.50215	0.763597	1388347_AT, 1368474_AT, 1370173_AT, 1368911_AT, 1367816_AT, 1368543_AT, 1392773_AT, 1370172_AT, 1396939_AT	333	130	5797	0.937376	1	0.999806	100
						GOTERM_BP_FAT	GO:0048568~embryonic organ development	5	1.07296	0.821314	1368474_AT, 1387788_AT, 1368290_AT, 1387022_AT, 1392773_AT, 1396939_AT	333	98	5797	0.888184	1	0.99994	100
						GOTERM_BP_FAT	GO:0001701~in utero embryonic development	7	1.50215	0.906936	1388347_AT, 1368474_AT, 1370345_AT, 1387788_AT, 1370346_AT, 1368290_AT, 1367816_AT, 1389566_AT	333	161	5797	0.756887	1	0.999994	100
						GOTERM_BP_FAT	GO:0043009~chordate embryonic development	8	1.71674	0.970019	1388347_AT, 1368474_AT, 1370345_AT, 1387788_AT, 1370346_AT, 1368290_AT, 1367816_AT, 1392773_AT, 1389566_AT, 1396939_AT	333	217	5797	0.641785	1	1	100
						GOTERM_BP_FAT	GO:0009792~embryonic development ending in birth or egg hatching	8	1.71674	0.973031	1388347_AT, 1368474_AT, 1370345_AT, 1387788_AT, 1370346_AT, 1368290_AT, 1367816_AT, 1392773_AT, 1389566_AT, 1396939_AT	333	220	5797	0.633033	1	1	100
						Annotation Cluster 78	Enrichment Score: 0.15478331973052747
						Category	Term	Count	%	PValue	Genes	List Total	Pop Hits	Pop Total	Fold Enrichment	Bonferroni	Benjamini	FDR
						GOTERM_BP_FAT	GO:0060348~bone development	5	1.07296	0.586648	1395721_AT, 1368187_AT, 1367942_AT, 1367568_A_AT, 1370913_AT	333	71	5797	1.22594	1	0.99756	100
						GOTERM_BP_FAT	GO:0001501~skeletal system development	8	1.71674	0.662062	1386879_AT, 1395721_AT, 1367712_AT, 1368187_AT, 1392773_AT, 1367942_AT, 1367568_A_AT, 1370913_AT, 1396939_AT	333	135	5797	1.03161	1	0.999063	100
						GOTERM_BP_FAT	GO:0001503~ossification	3	0.643777	0.883841	1368187_AT, 1367568_A_AT, 1370913_AT	333	63	5797	0.828972	1	0.999987	100
						Annotation Cluster 79	Enrichment Score: 0.14811956290129039
						Category	Term	Count	%	PValue	Genes	List Total	Pop Hits	Pop Total	Fold Enrichment	Bonferroni	Benjamini	FDR
						GOTERM_BP_FAT	GO:0044271~nitrogen compound biosynthetic process	16	3.43348	0.232372	1368378_AT, 1387263_AT, 1396262_AT, 1374677_AT, 1368064_A_AT, 1391293_AT, 1368651_AT, 1370964_AT, 1382255_AT, 1369931_AT, 1389014_AT, 1398282_AT, 1387925_AT, 1367834_AT, 1383434_AT, 1389408_AT, 1371583_AT, 1393848_AT, 1375317_AT, 1387665_AT, 1369546_AT, 1368863_AT	333	212	5797	1.31384	1	0.928795	99.0129
						GOTERM_BP_FAT	GO:0009165~nucleotide biosynthetic process	8	1.71674	0.536371	1389408_AT, 1371583_AT, 1387263_AT, 1374677_AT, 1396262_AT, 1368651_AT, 1393848_AT, 1382255_AT, 1369931_AT, 1389014_AT, 1398282_AT, 1368863_AT	333	120	5797	1.16056	1	0.995897	99.9999
						GOTERM_BP_FAT	GO:0034654~nucleobase, nucleoside, nucleotide and nucleic acid biosynthetic process	8	1.71674	0.580474	1389408_AT, 1371583_AT, 1387263_AT, 1374677_AT, 1396262_AT, 1368651_AT, 1393848_AT, 1382255_AT, 1369931_AT, 1389014_AT, 1398282_AT, 1368863_AT	333	125	5797	1.11414	1	0.997348	100
						GOTERM_BP_FAT	GO:0034404~nucleobase, nucleoside and nucleotide biosynthetic process	8	1.71674	0.580474	1389408_AT, 1371583_AT, 1387263_AT, 1374677_AT, 1396262_AT, 1368651_AT, 1393848_AT, 1382255_AT, 1369931_AT, 1389014_AT, 1398282_AT, 1368863_AT	333	125	5797	1.11414	1	0.997348	100
						KEGG_PATHWAY	rno00230:Purine metabolism	7	1.50215	0.651797	1389408_AT, 1387263_AT, 1374677_AT, 1368651_AT, 1393848_AT, 1395721_AT, 1369931_AT, 1368863_AT, 1372011_AT	183	104	2883	1.06037	1	0.967768	99.9996
						GOTERM_BP_FAT	GO:0009206~purine ribonucleoside triphosphate biosynthetic process	4	0.858369	0.70856	1371583_AT, 1387263_AT, 1368651_AT, 1369931_AT, 1368863_AT	333	63	5797	1.1053	1	0.999491	100
						GOTERM_BP_FAT	GO:0009201~ribonucleoside triphosphate biosynthetic process	4	0.858369	0.718648	1371583_AT, 1387263_AT, 1368651_AT, 1369931_AT, 1368863_AT	333	64	5797	1.08803	1	0.999555	100
						GOTERM_BP_FAT	GO:0009145~purine nucleoside triphosphate biosynthetic process	4	0.858369	0.718648	1371583_AT, 1387263_AT, 1368651_AT, 1369931_AT, 1368863_AT	333	64	5797	1.08803	1	0.999555	100
						GOTERM_BP_FAT	GO:0009142~nucleoside triphosphate biosynthetic process	4	0.858369	0.738009	1371583_AT, 1387263_AT, 1368651_AT, 1369931_AT, 1368863_AT	333	66	5797	1.05506	1	0.999679	100
						GOTERM_BP_FAT	GO:0006164~purine nucleotide biosynthetic process	5	1.07296	0.781325	1371583_AT, 1387263_AT, 1374677_AT, 1368651_AT, 1369931_AT, 1368863_AT	333	92	5797	0.946109	1	0.999866	100
						GOTERM_BP_FAT	GO:0009205~purine ribonucleoside triphosphate metabolic process	4	0.858369	0.812346	1371583_AT, 1387263_AT, 1368651_AT, 1369931_AT, 1368863_AT	333	75	5797	0.928448	1	0.999929	100
						GOTERM_BP_FAT	GO:0009199~ribonucleoside triphosphate metabolic process	4	0.858369	0.819393	1371583_AT, 1387263_AT, 1368651_AT, 1369931_AT, 1368863_AT	333	76	5797	0.916232	1	0.999938	100
						GOTERM_BP_FAT	GO:0009152~purine ribonucleotide biosynthetic process	4	0.858369	0.832816	1371583_AT, 1387263_AT, 1368651_AT, 1369931_AT, 1368863_AT	333	78	5797	0.892739	1	0.999949	100
						GOTERM_BP_FAT	GO:0009144~purine nucleoside triphosphate metabolic process	4	0.858369	0.845375	1371583_AT, 1387263_AT, 1368651_AT, 1369931_AT, 1368863_AT	333	80	5797	0.87042	1	0.999961	100
						GOTERM_BP_FAT	GO:0009260~ribonucleotide biosynthetic process	4	0.858369	0.85711	1371583_AT, 1387263_AT, 1368651_AT, 1369931_AT, 1368863_AT	333	82	5797	0.849191	1	0.999968	100
						GOTERM_BP_FAT	GO:0009141~nucleoside triphosphate metabolic process	4	0.858369	0.873253	1371583_AT, 1387263_AT, 1368651_AT, 1369931_AT, 1368863_AT	333	85	5797	0.819219	1	0.99998	100
						GOTERM_BP_FAT	GO:0009150~purine ribonucleotide metabolic process	4	0.858369	0.904805	1371583_AT, 1387263_AT, 1368651_AT, 1369931_AT, 1368863_AT	333	92	5797	0.756887	1	0.999994	100
						GOTERM_BP_FAT	GO:0006163~purine nucleotide metabolic process	5	1.07296	0.906617	1371583_AT, 1387263_AT, 1374677_AT, 1368651_AT, 1369931_AT, 1368863_AT	333	116	5797	0.750362	1	0.999994	100
						GOTERM_BP_FAT	GO:0009259~ribonucleotide metabolic process	4	0.858369	0.922808	1371583_AT, 1387263_AT, 1368651_AT, 1369931_AT, 1368863_AT	333	97	5797	0.717873	1	0.999997	100
						Annotation Cluster 80	Enrichment Score: 0.13281083494396329
						Category	Term	Count	%	PValue	Genes	List Total	Pop Hits	Pop Total	Fold Enrichment	Bonferroni	Benjamini	FDR
						GOTERM_BP_FAT	GO:0052548~regulation of endopeptidase activity	4	0.858369	0.605326	1368482_AT, 1367899_AT, 1369226_AT, 1368247_AT	333	54	5797	1.28951	1	0.998117	100
						GOTERM_BP_FAT	GO:0052547~regulation of peptidase activity	4	0.858369	0.64223	1368482_AT, 1367899_AT, 1369226_AT, 1368247_AT	333	57	5797	1.22164	1	0.998816	100
						GOTERM_BP_FAT	GO:0043281~regulation of caspase activity	3	0.643777	0.789721	1368482_AT, 1367899_AT, 1368247_AT	333	50	5797	1.0445	1	0.999888	100
						GOTERM_BP_FAT	GO:0051336~regulation of hydrolase activity	6	1.28755	0.958524	1376977_AT, 1393403_AT, 1368482_AT, 1367899_AT, 1369226_AT, 1368247_AT	333	161	5797	0.648761	1	1	100
						Annotation Cluster 81	Enrichment Score: 0.1232714341558615
						Category	Term	Count	%	PValue	Genes	List Total	Pop Hits	Pop Total	Fold Enrichment	Bonferroni	Benjamini	FDR
						GOTERM_BP_FAT	GO:0030323~respiratory tube development	5	1.07296	0.608891	1368171_AT, 1368172_A_AT, 1388426_AT, 1367816_AT, 1392773_AT, 1367568_A_AT, 1396939_AT	333	73	5797	1.19236	1	0.998195	100
						GOTERM_BP_FAT	GO:0030324~lung development	4	0.858369	0.781803	1368171_AT, 1368172_A_AT, 1388426_AT, 1367816_AT, 1367568_A_AT	333	71	5797	0.980755	1	0.999865	100
						GOTERM_BP_FAT	GO:0060541~respiratory system development	4	0.858369	0.797554	1368171_AT, 1368172_A_AT, 1388426_AT, 1367816_AT, 1367568_A_AT	333	73	5797	0.953885	1	0.9999	100
						GOTERM_BP_FAT	GO:0035295~tube development	7	1.50215	0.846286	1368171_AT, 1368172_A_AT, 1390659_AT, 1368290_AT, 1388426_AT, 1367816_AT, 1392773_AT, 1367568_A_AT, 1396939_AT	333	145	5797	0.840406	1	0.999961	100
						Annotation Cluster 82	Enrichment Score: 0.11514918009211147
						Category	Term	Count	%	PValue	Genes	List Total	Pop Hits	Pop Total	Fold Enrichment	Bonferroni	Benjamini	FDR
						GOTERM_BP_FAT	GO:0006974~response to DNA damage stimulus	13	2.7897	0.47721	1367776_AT, 1388650_AT, 1370173_AT, 1367780_AT, 1398482_AT, 1383075_AT, 1383578_AT, 1372186_A_AT, 1371643_AT, 1367802_AT, 1367609_AT, 1370172_AT, 1367847_AT, 1371150_AT, 1370080_AT, 1372516_AT, 1368247_AT	333	200	5797	1.13155	1	0.992167	99.9988
						GOTERM_BP_FAT	GO:0006281~DNA repair	5	1.07296	0.968007	1370173_AT, 1367780_AT, 1372516_AT, 1383578_AT, 1370172_AT, 1368247_AT	333	143	5797	0.608686	1	1	100
						GOTERM_BP_FAT	GO:0006259~DNA metabolic process	9	1.93133	0.977158	1389408_AT, 1390507_AT, 1388650_AT, 1370173_AT, 1367780_AT, 1393848_AT, 1372516_AT, 1383578_AT, 1389858_AT, 1372186_A_AT, 1370172_AT, 1368247_AT	333	248	5797	0.631757	1	1	100
						Annotation Cluster 83	Enrichment Score: 0.10633252259274864
						Category	Term	Count	%	PValue	Genes	List Total	Pop Hits	Pop Total	Fold Enrichment	Bonferroni	Benjamini	FDR
						GOTERM_BP_FAT	GO:0043410~positive regulation of MAPKKK cascade	3	0.643777	0.634538	1367899_AT, 1369226_AT, 1381279_AT	333	37	5797	1.41149	1	0.998714	100
						GOTERM_BP_FAT	GO:0043123~positive regulation of I-kappaB kinase/NF-kappaB cascade	4	0.858369	0.65398	1370080_AT, 1367899_AT, 1383747_AT, 1381279_AT	333	58	5797	1.20058	1	0.99895	100
						GOTERM_BP_FAT	GO:0043122~regulation of I-kappaB kinase/NF-kappaB cascade	4	0.858369	0.698198	1370080_AT, 1367899_AT, 1383747_AT, 1381279_AT	333	62	5797	1.12312	1	0.999394	100
						GOTERM_BP_FAT	GO:0010740~positive regulation of protein kinase cascade	6	1.28755	0.727079	1370957_AT, 1370080_AT, 1373140_AT, 1367899_AT, 1369226_AT, 1383747_AT, 1381279_AT, 1383489_AT	333	105	5797	0.994766	1	0.999598	100
						GOTERM_BP_FAT	GO:0009967~positive regulation of signal transduction	8	1.71674	0.859754	1370957_AT, 1370080_AT, 1387868_AT, 1373140_AT, 1377642_AT, 1367899_AT, 1369226_AT, 1383747_AT, 1381279_AT, 1383489_AT	333	169	5797	0.824067	1	0.99997	100
						GOTERM_BP_FAT	GO:0010647~positive regulation of cell communication	8	1.71674	0.892435	1370957_AT, 1370080_AT, 1387868_AT, 1373140_AT, 1377642_AT, 1367899_AT, 1369226_AT, 1383747_AT, 1381279_AT, 1383489_AT	333	178	5797	0.7824	1	0.99999	100
						GOTERM_BP_FAT	GO:0043408~regulation of MAPKKK cascade	3	0.643777	0.924308	1367899_AT, 1369226_AT, 1381279_AT	333	72	5797	0.72535	1	0.999998	100
						GOTERM_BP_FAT	GO:0010627~regulation of protein kinase cascade	6	1.28755	0.944039	1370957_AT, 1370080_AT, 1373140_AT, 1367899_AT, 1369226_AT, 1383747_AT, 1381279_AT, 1383489_AT	333	153	5797	0.682683	1	0.999999	100
						Annotation Cluster 84	Enrichment Score: 0.1049388614160373
						Category	Term	Count	%	PValue	Genes	List Total	Pop Hits	Pop Total	Fold Enrichment	Bonferroni	Benjamini	FDR
						GOTERM_BP_FAT	GO:0001934~positive regulation of protein amino acid phosphorylation	4	0.858369	0.605326	1387493_AT, 1371150_AT, 1370957_AT, 1373140_AT, 1383075_AT, 1371643_AT, 1368558_S_AT, 1383489_AT	333	54	5797	1.28951	1	0.998117	100
						GOTERM_BP_FAT	GO:0042327~positive regulation of phosphorylation	4	0.858369	0.676645	1387493_AT, 1371150_AT, 1370957_AT, 1373140_AT, 1383075_AT, 1371643_AT, 1368558_S_AT, 1383489_AT	333	60	5797	1.16056	1	0.999235	100
						GOTERM_BP_FAT	GO:0045937~positive regulation of phosphate metabolic process	4	0.858369	0.698198	1387493_AT, 1371150_AT, 1370957_AT, 1373140_AT, 1383075_AT, 1371643_AT, 1368558_S_AT, 1383489_AT	333	62	5797	1.12312	1	0.999394	100
						GOTERM_BP_FAT	GO:0010562~positive regulation of phosphorus metabolic process	4	0.858369	0.698198	1387493_AT, 1371150_AT, 1370957_AT, 1373140_AT, 1383075_AT, 1371643_AT, 1368558_S_AT, 1383489_AT	333	62	5797	1.12312	1	0.999394	100
						GOTERM_BP_FAT	GO:0001932~regulation of protein amino acid phosphorylation	5	1.07296	0.849865	1387493_AT, 1371150_AT, 1370957_AT, 1373140_AT, 1383075_AT, 1371643_AT, 1368558_S_AT, 1371081_AT, 1383489_AT	333	103	5797	0.845068	1	0.999963	100
						GOTERM_BP_FAT	GO:0042325~regulation of phosphorylation	10	2.14592	0.937399	1387493_AT, 1370957_AT, 1373140_AT, 1380336_AT, 1383075_AT, 1368558_S_AT, 1387701_AT, 1371643_AT, 1367899_AT, 1371081_AT, 1369226_AT, 1383489_AT, 1371150_AT, 1394919_AT, 1368271_A_AT	333	239	5797	0.728385	1	0.999999	100
						GOTERM_BP_FAT	GO:0051174~regulation of phosphorus metabolic process	10	2.14592	0.953792	1387493_AT, 1370957_AT, 1373140_AT, 1380336_AT, 1383075_AT, 1368558_S_AT, 1387701_AT, 1371643_AT, 1367899_AT, 1371081_AT, 1369226_AT, 1383489_AT, 1371150_AT, 1394919_AT, 1368271_A_AT	333	249	5797	0.699133	1	1	100
						GOTERM_BP_FAT	GO:0019220~regulation of phosphate metabolic process	10	2.14592	0.953792	1387493_AT, 1370957_AT, 1373140_AT, 1380336_AT, 1383075_AT, 1368558_S_AT, 1387701_AT, 1371643_AT, 1367899_AT, 1371081_AT, 1369226_AT, 1383489_AT, 1371150_AT, 1394919_AT, 1368271_A_AT	333	249	5797	0.699133	1	1	100
						Annotation Cluster 85	Enrichment Score: 0.099785528160231
						Category	Term	Count	%	PValue	Genes	List Total	Pop Hits	Pop Total	Fold Enrichment	Bonferroni	Benjamini	FDR
						GOTERM_BP_FAT	GO:0000226~microtubule cytoskeleton organization	6	1.28755	0.338118	1374912_AT, 1370693_A_AT, 1386857_AT, 1389668_AT, 1387897_AT, 1367802_AT, 1384280_AT, 1392732_AT	333	67	5797	1.55896	1	0.972779	99.9258
						GOTERM_BP_FAT	GO:0048666~neuron development	8	1.71674	0.726669	1370693_A_AT, 1370173_AT, 1386857_AT, 1390659_AT, 1371412_A_AT, 1387897_AT, 1398468_AT, 1392477_AT, 1367802_AT, 1370172_AT	333	144	5797	0.967134	1	0.999611	100
						GOTERM_BP_FAT	GO:0048812~neuron projection morphogenesis	5	1.07296	0.795381	1370693_A_AT, 1386857_AT, 1371412_A_AT, 1387897_AT, 1392477_AT, 1367802_AT	333	94	5797	0.925979	1	0.999898	100
						GOTERM_BP_FAT	GO:0000902~cell morphogenesis	9	1.93133	0.798967	1370693_A_AT, 1394919_AT, 1386857_AT, 1371412_A_AT, 1387701_AT, 1387897_AT, 1398468_AT, 1368543_AT, 1392477_AT, 1367802_AT, 1383747_AT	333	176	5797	0.890203	1	0.999901	100
						GOTERM_BP_FAT	GO:0031175~neuron projection development	6	1.28755	0.825999	1370693_A_AT, 1386857_AT, 1390659_AT, 1371412_A_AT, 1387897_AT, 1392477_AT, 1367802_AT	333	120	5797	0.87042	1	0.999946	100
						GOTERM_BP_FAT	GO:0007409~axonogenesis	4	0.858369	0.826215	1370693_A_AT, 1386857_AT, 1371412_A_AT, 1387897_AT, 1392477_AT	333	77	5797	0.904333	1	0.999945	100
						GOTERM_BP_FAT	GO:0030182~neuron differentiation	9	1.93133	0.844987	1371781_AT, 1370693_A_AT, 1370173_AT, 1386857_AT, 1390659_AT, 1371412_A_AT, 1387897_AT, 1398468_AT, 1392477_AT, 1367802_AT, 1370224_AT, 1370172_AT	333	186	5797	0.842342	1	0.999962	100
						GOTERM_BP_FAT	GO:0032989~cellular component morphogenesis	9	1.93133	0.864661	1370693_A_AT, 1394919_AT, 1386857_AT, 1371412_A_AT, 1387701_AT, 1387897_AT, 1398468_AT, 1368543_AT, 1392477_AT, 1367802_AT, 1383747_AT	333	191	5797	0.820291	1	0.999975	100
						GOTERM_BP_FAT	GO:0048858~cell projection morphogenesis	5	1.07296	0.883297	1370693_A_AT, 1386857_AT, 1371412_A_AT, 1387897_AT, 1392477_AT, 1367802_AT	333	110	5797	0.791291	1	0.999987	100
						GOTERM_BP_FAT	GO:0048667~cell morphogenesis involved in neuron differentiation	4	0.858369	0.892264	1370693_A_AT, 1386857_AT, 1371412_A_AT, 1387897_AT, 1392477_AT	333	89	5797	0.7824	1	0.99999	100
						GOTERM_BP_FAT	GO:0032990~cell part morphogenesis	5	1.07296	0.913421	1370693_A_AT, 1386857_AT, 1371412_A_AT, 1387897_AT, 1392477_AT, 1367802_AT	333	118	5797	0.737644	1	0.999996	100
						GOTERM_BP_FAT	GO:0030030~cell projection organization	7	1.50215	0.937729	1370693_A_AT, 1386857_AT, 1390659_AT, 1369964_AT, 1371412_A_AT, 1387897_AT, 1392477_AT, 1367802_AT	333	173	5797	0.704386	1	0.999999	100
						GOTERM_BP_FAT	GO:0000904~cell morphogenesis involved in differentiation	4	0.858369	0.959758	1370693_A_AT, 1386857_AT, 1371412_A_AT, 1387897_AT, 1392477_AT	333	112	5797	0.621729	1	1	100
						Annotation Cluster 86	Enrichment Score: 0.09824519994880565
						Category	Term	Count	%	PValue	Genes	List Total	Pop Hits	Pop Total	Fold Enrichment	Bonferroni	Benjamini	FDR
						GOTERM_BP_FAT	GO:0009749~response to glucose stimulus	3	0.643777	0.760111	1387263_AT, 1368651_AT, 1370585_A_AT, 1386960_AT	333	47	5797	1.11118	1	0.999793	100
						GOTERM_BP_FAT	GO:0009746~response to hexose stimulus	3	0.643777	0.789721	1387263_AT, 1368651_AT, 1370585_A_AT, 1386960_AT	333	50	5797	1.0445	1	0.999888	100
						GOTERM_BP_FAT	GO:0034284~response to monosaccharide stimulus	3	0.643777	0.789721	1387263_AT, 1368651_AT, 1370585_A_AT, 1386960_AT	333	50	5797	1.0445	1	0.999888	100
						GOTERM_BP_FAT	GO:0009743~response to carbohydrate stimulus	3	0.643777	0.853482	1387263_AT, 1368651_AT, 1370585_A_AT, 1386960_AT	333	58	5797	0.900435	1	0.999966	100
						Annotation Cluster 87	Enrichment Score: 0.08968758391885302
						Category	Term	Count	%	PValue	Genes	List Total	Pop Hits	Pop Total	Fold Enrichment	Bonferroni	Benjamini	FDR
						GOTERM_BP_FAT	GO:0048592~eye morphogenesis	3	0.643777	0.619506	1371781_AT, 1387022_AT, 1398468_AT, 1370224_AT	333	36	5797	1.4507	1	0.998442	100
						GOTERM_BP_FAT	GO:0001654~eye development	3	0.643777	0.88917	1371781_AT, 1387022_AT, 1398468_AT, 1370224_AT	333	64	5797	0.816019	1	0.999989	100
						GOTERM_BP_FAT	GO:0007423~sensory organ development	3	0.643777	0.977028	1371781_AT, 1387022_AT, 1398468_AT, 1370224_AT	333	96	5797	0.544013	1	1	100
						Annotation Cluster 88	Enrichment Score: 0.08445870965615389
						Category	Term	Count	%	PValue	Genes	List Total	Pop Hits	Pop Total	Fold Enrichment	Bonferroni	Benjamini	FDR
						GOTERM_BP_FAT	GO:0048608~reproductive structure development	5	1.07296	0.597861	1371150_AT, 1390659_AT, 1383075_AT, 1388188_AT, 1371643_AT, 1372750_AT, 1367758_AT	333	72	5797	1.20892	1	0.997939	100
						GOTERM_BP_FAT	GO:0008406~gonad development	3	0.643777	0.807633	1371150_AT, 1383075_AT, 1371643_AT, 1372750_AT, 1367758_AT	333	52	5797	1.00433	1	0.999921	100
						GOTERM_BP_FAT	GO:0003006~reproductive developmental process	7	1.50215	0.826895	1371150_AT, 1370345_AT, 1387788_AT, 1390659_AT, 1370346_AT, 1383075_AT, 1388188_AT, 1371643_AT, 1372750_AT, 1367758_AT	333	141	5797	0.864247	1	0.999945	100
						GOTERM_BP_FAT	GO:0045137~development of primary sexual characteristics	3	0.643777	0.853482	1371150_AT, 1383075_AT, 1371643_AT, 1372750_AT, 1367758_AT	333	58	5797	0.900435	1	0.999966	100
						GOTERM_BP_FAT	GO:0048729~tissue morphogenesis	5	1.07296	0.895525	1388347_AT, 1390659_AT, 1388188_AT, 1372750_AT, 1387022_AT	333	113	5797	0.770284	1	0.999991	100
						GOTERM_BP_FAT	GO:0048732~gland development	4	0.858369	0.912419	1371150_AT, 1388347_AT, 1390659_AT, 1383075_AT, 1388188_AT, 1371643_AT	333	94	5797	0.740783	1	0.999996	100
						GOTERM_BP_FAT	GO:0007548~sex differentiation	3	0.643777	0.920572	1371150_AT, 1383075_AT, 1371643_AT, 1372750_AT, 1367758_AT	333	71	5797	0.735567	1	0.999997	100
						Annotation Cluster 89	Enrichment Score: 0.06988203587593944
						Category	Term	Count	%	PValue	Genes	List Total	Pop Hits	Pop Total	Fold Enrichment	Bonferroni	Benjamini	FDR
						GOTERM_BP_FAT	GO:0048754~branching morphogenesis of a tube	3	0.643777	0.77036	1390659_AT, 1368290_AT, 1367568_A_AT	333	48	5797	1.08803	1	0.999833	100
						GOTERM_BP_FAT	GO:0001763~morphogenesis of a branching structure	3	0.643777	0.839432	1390659_AT, 1368290_AT, 1367568_A_AT	333	56	5797	0.932593	1	0.999955	100
						GOTERM_BP_FAT	GO:0035295~tube development	7	1.50215	0.846286	1368171_AT, 1368172_A_AT, 1390659_AT, 1368290_AT, 1388426_AT, 1367816_AT, 1392773_AT, 1367568_A_AT, 1396939_AT	333	145	5797	0.840406	1	0.999961	100
						GOTERM_BP_FAT	GO:0035239~tube morphogenesis	3	0.643777	0.960009	1390659_AT, 1368290_AT, 1367568_A_AT	333	85	5797	0.614414	1	1	100
						Annotation Cluster 90	Enrichment Score: 0.05463075628597583
						Category	Term	Count	%	PValue	Genes	List Total	Pop Hits	Pop Total	Fold Enrichment	Bonferroni	Benjamini	FDR
						GOTERM_BP_FAT	GO:0048609~reproductive process in a multicellular organism	11	2.36052	0.814761	1387493_AT, 1370345_AT, 1384842_S_AT, 1370346_AT, 1383075_AT, 1371643_AT, 1387022_AT, 1378925_AT, 1367758_AT, 1367609_AT, 1393550_AT, 1369738_S_AT, 1371150_AT, 1387788_AT, 1373658_AT, 1369737_AT, 1372750_AT	333	219	5797	0.874395	1	0.999932	100
						GOTERM_BP_FAT	GO:0032504~multicellular organism reproduction	11	2.36052	0.814761	1387493_AT, 1370345_AT, 1384842_S_AT, 1370346_AT, 1383075_AT, 1371643_AT, 1387022_AT, 1378925_AT, 1367758_AT, 1367609_AT, 1393550_AT, 1369738_S_AT, 1371150_AT, 1387788_AT, 1373658_AT, 1369737_AT, 1372750_AT	333	219	5797	0.874395	1	0.999932	100
						GOTERM_BP_FAT	GO:0019953~sexual reproduction	8	1.71674	0.851489	1371781_AT, 1370345_AT, 1384842_S_AT, 1370346_AT, 1378925_AT, 1393550_AT, 1369738_S_AT, 1367609_AT, 1367758_AT, 1373658_AT, 1369737_AT, 1372750_AT, 1370224_AT	333	167	5797	0.833936	1	0.999964	100
						GOTERM_BP_FAT	GO:0007276~gamete generation	7	1.50215	0.890659	1370345_AT, 1384842_S_AT, 1373658_AT, 1370346_AT, 1369737_AT, 1372750_AT, 1378925_AT, 1367758_AT, 1367609_AT, 1369738_S_AT, 1393550_AT	333	156	5797	0.781147	1	0.999989	100
						GOTERM_BP_FAT	GO:0007283~spermatogenesis	4	0.858369	0.966346	1384842_S_AT, 1373658_AT, 1369737_AT, 1378925_AT, 1367609_AT, 1369738_S_AT, 1393550_AT	333	116	5797	0.60029	1	1	100
						GOTERM_BP_FAT	GO:0048232~male gamete generation	4	0.858369	0.966346	1384842_S_AT, 1373658_AT, 1369737_AT, 1378925_AT, 1367609_AT, 1369738_S_AT, 1393550_AT	333	116	5797	0.60029	1	1	100
						Annotation Cluster 91	Enrichment Score: 0.050480868798032735
						Category	Term	Count	%	PValue	Genes	List Total	Pop Hits	Pop Total	Fold Enrichment	Bonferroni	Benjamini	FDR
						GOTERM_BP_FAT	GO:0016050~vesicle organization	3	0.643777	0.649103	1377642_AT, 1369964_AT, 1398468_AT	333	38	5797	1.37435	1	0.998894	100
						GOTERM_BP_FAT	GO:0006897~endocytosis	4	0.858369	0.932061	1393401_AT, 1368755_AT, 1369964_AT, 1367881_AT	333	100	5797	0.696336	1	0.999998	100
						GOTERM_BP_FAT	GO:0010324~membrane invagination	4	0.858369	0.932061	1393401_AT, 1368755_AT, 1369964_AT, 1367881_AT	333	100	5797	0.696336	1	0.999998	100
						GOTERM_BP_FAT	GO:0016044~membrane organization	6	1.28755	0.992049	1393401_AT, 1377642_AT, 1368755_AT, 1369964_AT, 1367881_AT, 1398468_AT	333	202	5797	0.517081	1	1	100
						GOTERM_BP_FAT	GO:0016192~vesicle-mediated transport	7	1.50215	0.999679	1393401_AT, 1377642_AT, 1368755_AT, 1369964_AT, 1367881_AT, 1398468_AT, 1371081_AT	333	302	5797	0.403506	1	1	100
						Annotation Cluster 92	Enrichment Score: 0.04499661521299111
						Category	Term	Count	%	PValue	Genes	List Total	Pop Hits	Pop Total	Fold Enrichment	Bonferroni	Benjamini	FDR
						GOTERM_BP_FAT	GO:0060429~epithelium development	6	1.28755	0.869985	1369179_A_AT, 1390659_AT, 1370051_AT, 1373245_AT, 1388188_AT, 1387022_AT, 1372439_AT	333	129	5797	0.809693	1	0.999979	100
						GOTERM_BP_FAT	GO:0048729~tissue morphogenesis	5	1.07296	0.895525	1388347_AT, 1390659_AT, 1388188_AT, 1372750_AT, 1387022_AT	333	113	5797	0.770284	1	0.999991	100
						GOTERM_BP_FAT	GO:0002009~morphogenesis of an epithelium	3	0.643777	0.940633	1390659_AT, 1388188_AT, 1387022_AT	333	77	5797	0.67825	1	0.999999	100
						Annotation Cluster 93	Enrichment Score: 0.041873545022380186
						Category	Term	Count	%	PValue	Genes	List Total	Pop Hits	Pop Total	Fold Enrichment	Bonferroni	Benjamini	FDR
						GOTERM_BP_FAT	GO:0032880~regulation of protein localization	4	0.858369	0.832816	1387493_AT, 1398482_AT, 1398468_AT, 1367802_AT	333	78	5797	0.892739	1	0.999949	100
						GOTERM_BP_FAT	GO:0070201~regulation of establishment of protein localization	3	0.643777	0.899155	1387493_AT, 1398482_AT, 1398468_AT	333	66	5797	0.791291	1	0.999992	100
						GOTERM_BP_FAT	GO:0046907~intracellular transport	7	1.50215	0.99999	1387493_AT, 1379285_AT, 1367701_AT, 1398482_AT, 1388149_AT, 1367899_AT, 1398468_AT	333	374	5797	0.325826	1	1	100
						Annotation Cluster 94	Enrichment Score: 0.040786512371279865
						Category	Term	Count	%	PValue	Genes	List Total	Pop Hits	Pop Total	Fold Enrichment	Bonferroni	Benjamini	FDR
						GOTERM_BP_FAT	GO:0051348~negative regulation of transferase activity	4	0.858369	0.68756	1369179_A_AT, 1380336_AT, 1368271_A_AT, 1369226_AT	333	61	5797	1.14153	1	0.999278	100
						GOTERM_BP_FAT	GO:0006469~negative regulation of protein kinase activity	3	0.643777	0.824175	1380336_AT, 1368271_A_AT, 1369226_AT	333	54	5797	0.967134	1	0.999944	100
						GOTERM_BP_FAT	GO:0033673~negative regulation of kinase activity	3	0.643777	0.846603	1380336_AT, 1368271_A_AT, 1369226_AT	333	57	5797	0.916232	1	0.999961	100
						GOTERM_BP_FAT	GO:0043405~regulation of MAP kinase activity	3	0.643777	0.937661	1394919_AT, 1380336_AT, 1387701_AT, 1369226_AT	333	76	5797	0.687174	1	0.999999	100
						GOTERM_BP_FAT	GO:0045859~regulation of protein kinase activity	6	1.28755	0.958524	1371150_AT, 1394919_AT, 1380336_AT, 1383075_AT, 1371643_AT, 1387701_AT, 1367899_AT, 1368271_A_AT, 1369226_AT	333	161	5797	0.648761	1	1	100
						GOTERM_BP_FAT	GO:0051338~regulation of transferase activity	7	1.50215	0.959137	1371150_AT, 1369179_A_AT, 1394919_AT, 1380336_AT, 1383075_AT, 1371643_AT, 1387701_AT, 1367899_AT, 1368271_A_AT, 1369226_AT	333	185	5797	0.658697	1	1	100
						GOTERM_BP_FAT	GO:0043549~regulation of kinase activity	6	1.28755	0.974941	1371150_AT, 1394919_AT, 1380336_AT, 1383075_AT, 1371643_AT, 1387701_AT, 1367899_AT, 1368271_A_AT, 1369226_AT	333	174	5797	0.60029	1	1	100
						GOTERM_BP_FAT	GO:0045860~positive regulation of protein kinase activity	3	0.643777	0.985523	1371150_AT, 1394919_AT, 1383075_AT, 1371643_AT, 1387701_AT, 1367899_AT	333	105	5797	0.497383	1	1	100
						GOTERM_BP_FAT	GO:0033674~positive regulation of kinase activity	3	0.643777	0.990448	1371150_AT, 1394919_AT, 1383075_AT, 1371643_AT, 1387701_AT, 1367899_AT	333	113	5797	0.46217	1	1	100
						GOTERM_BP_FAT	GO:0051347~positive regulation of transferase activity	3	0.643777	0.993386	1371150_AT, 1394919_AT, 1383075_AT, 1371643_AT, 1387701_AT, 1367899_AT	333	120	5797	0.43521	1	1	100
						Annotation Cluster 95	Enrichment Score: 0.02798719908088921
						Category	Term	Count	%	PValue	Genes	List Total	Pop Hits	Pop Total	Fold Enrichment	Bonferroni	Benjamini	FDR
						GOTERM_BP_FAT	GO:0010604~positive regulation of macromolecule metabolic process	28	6.00858	0.679531	1370346_AT, 1379499_AT, 1383578_AT, 1372523_AT, 1371643_AT, 1372186_A_AT, 1367899_AT, 1367609_AT, 1383489_AT, 1387788_AT, 1367786_AT, 1370688_AT, 1392477_AT, 1388484_AT, 1370224_AT, 1379582_A_AT, 1387493_AT, 1367776_AT, 1371781_AT, 1370957_AT, 1370345_AT, 1388650_AT, 1374033_AT, 1369179_A_AT, 1388426_AT, 1398482_AT, 1373140_AT, 1383075_AT, 1370186_AT, 1368558_S_AT, 1368813_AT, 1371150_AT, 1390255…	333	505	5797	0.965219	1	0.999233	100
						GOTERM_BP_FAT	GO:0031328~positive regulation of cellular biosynthetic process	18	3.86266	0.870755	1371781_AT, 1388650_AT, 1370173_AT, 1369179_A_AT, 1388426_AT, 1398482_AT, 1379499_AT, 1372186_A_AT, 1368558_S_AT, 1368813_AT, 1367899_AT, 1370172_AT, 1390255_AT, 1387788_AT, 1387343_AT, 1384510_AT, 1392477_AT, 1387202_AT, 1370224_AT, 1387395_AT, 1379582_A_AT, 1370987_AT	333	373	5797	0.840084	1	0.999979	100
						GOTERM_BP_FAT	GO:0051173~positive regulation of nitrogen compound metabolic process	17	3.64807	0.880315	1371781_AT, 1388650_AT, 1370173_AT, 1369179_A_AT, 1388426_AT, 1398482_AT, 1383578_AT, 1372186_A_AT, 1368558_S_AT, 1368813_AT, 1367899_AT, 1370172_AT, 1390255_AT, 1387788_AT, 1387343_AT, 1384510_AT, 1392477_AT, 1387202_AT, 1370224_AT, 1387395_AT, 1379582_A_AT	333	357	5797	0.828972	1	0.999985	100
						GOTERM_BP_FAT	GO:0009891~positive regulation of biosynthetic process	18	3.86266	0.888425	1371781_AT, 1388650_AT, 1370173_AT, 1369179_A_AT, 1388426_AT, 1398482_AT, 1379499_AT, 1372186_A_AT, 1368558_S_AT, 1368813_AT, 1367899_AT, 1370172_AT, 1390255_AT, 1387788_AT, 1387343_AT, 1384510_AT, 1392477_AT, 1387202_AT, 1370224_AT, 1387395_AT, 1379582_A_AT, 1370987_AT	333	380	5797	0.824609	1	0.999989	100
						GOTERM_BP_FAT	GO:0045944~positive regulation of transcription from RNA polymerase II promoter	8	1.71674	0.956178	1390255_AT, 1371781_AT, 1388650_AT, 1387788_AT, 1369179_A_AT, 1387343_AT, 1388426_AT, 1398482_AT, 1372186_A_AT, 1368813_AT, 1370224_AT	333	206	5797	0.676055	1	1	100
						GOTERM_BP_FAT	GO:0045941~positive regulation of transcription	12	2.57511	0.961883	1371781_AT, 1388650_AT, 1369179_A_AT, 1398482_AT, 1388426_AT, 1372186_A_AT, 1367899_AT, 1368813_AT, 1390255_AT, 1387788_AT, 1387343_AT, 1384510_AT, 1392477_AT, 1370224_AT, 1379582_A_AT	333	299	5797	0.698665	1	1	100
						GOTERM_BP_FAT	GO:0045935~positive regulation of nucleobase, nucleoside, nucleotide and nucleic acid metabolic process	14	3.00429	0.961942	1371781_AT, 1388650_AT, 1369179_A_AT, 1398482_AT, 1388426_AT, 1383578_AT, 1372186_A_AT, 1368813_AT, 1367899_AT, 1390255_AT, 1387788_AT, 1387343_AT, 1384510_AT, 1392477_AT, 1370224_AT, 1387395_AT, 1379582_A_AT	333	342	5797	0.712625	1	1	100
						GOTERM_BP_FAT	GO:0010628~positive regulation of gene expression	12	2.57511	0.967156	1371781_AT, 1388650_AT, 1369179_A_AT, 1398482_AT, 1388426_AT, 1372186_A_AT, 1367899_AT, 1368813_AT, 1390255_AT, 1387788_AT, 1387343_AT, 1384510_AT, 1392477_AT, 1370224_AT, 1379582_A_AT	333	304	5797	0.687174	1	1	100
						GOTERM_BP_FAT	GO:0010557~positive regulation of macromolecule biosynthetic process	14	3.00429	0.970502	1371781_AT, 1388650_AT, 1369179_A_AT, 1398482_AT, 1388426_AT, 1379499_AT, 1372186_A_AT, 1368813_AT, 1367899_AT, 1390255_AT, 1387788_AT, 1387343_AT, 1384510_AT, 1392477_AT, 1370224_AT, 1379582_A_AT, 1370987_AT	333	351	5797	0.694352	1	1	100
						GOTERM_BP_FAT	GO:0006357~regulation of transcription from RNA polymerase II promoter	14	3.00429	0.970502	1371781_AT, 1388650_AT, 1370173_AT, 1369179_A_AT, 1398482_AT, 1388426_AT, 1372186_A_AT, 1368813_AT, 1370172_AT, 1390255_AT, 1387788_AT, 1370080_AT, 1387343_AT, 1368303_AT, 1372750_AT, 1367816_AT, 1370224_AT, 1374625_AT	333	351	5797	0.694352	1	1	100
						GOTERM_BP_FAT	GO:0045893~positive regulation of transcription, DNA-dependent	9	1.93133	0.979413	1390255_AT, 1371781_AT, 1388650_AT, 1387788_AT, 1369179_A_AT, 1387343_AT, 1388426_AT, 1398482_AT, 1372186_A_AT, 1368813_AT, 1367899_AT, 1370224_AT	333	251	5797	0.624206	1	1	100
						GOTERM_BP_FAT	GO:0051254~positive regulation of RNA metabolic process	9	1.93133	0.982103	1390255_AT, 1371781_AT, 1388650_AT, 1387788_AT, 1369179_A_AT, 1387343_AT, 1388426_AT, 1398482_AT, 1372186_A_AT, 1368813_AT, 1367899_AT, 1370224_AT	333	255	5797	0.614414	1	1	100
						GOTERM_BP_FAT	GO:0006350~transcription	15	3.21888	0.99762	1368835_AT, 1371781_AT, 1369179_A_AT, 1388426_AT, 1381121_AT, 1374627_AT, 1383448_AT, 1398759_AT, 1368813_AT, 1378925_AT, 1369738_S_AT, 1393550_AT, 1387354_AT, 1387788_AT, 1387343_AT, 1368303_AT, 1383564_AT, 1369737_AT, 1367816_AT, 1372757_AT, 1370224_AT, 1374276_AT, 1374625_AT	333	453	5797	0.576437	1	1	100
						GOTERM_BP_FAT	GO:0006355~regulation of transcription, DNA-dependent	23	4.93562	0.997842	1370173_AT, 1383448_AT, 1398759_AT, 1372186_A_AT, 1367899_AT, 1369738_S_AT, 1393550_AT, 1387788_AT, 1370080_AT, 1383564_AT, 1369737_AT, 1392477_AT, 1370224_AT, 1371781_AT, 1368835_AT, 1388650_AT, 1369179_A_AT, 1381121_AT, 1398482_AT, 1388426_AT, 1374627_AT, 1373197_AT, 1368813_AT, 1378925_AT, 1387354_AT, 1370172_AT, 1390255_AT, 1387343_AT, 1368303_AT, 1372750_AT, 1367816_AT, 1372757_AT, 1374625_AT	333	635	5797	0.630541	1	1	100
						GOTERM_BP_FAT	GO:0051252~regulation of RNA metabolic process	23	4.93562	0.998835	1370173_AT, 1383448_AT, 1398759_AT, 1372186_A_AT, 1367899_AT, 1369738_S_AT, 1393550_AT, 1387788_AT, 1370080_AT, 1383564_AT, 1369737_AT, 1392477_AT, 1370224_AT, 1371781_AT, 1368835_AT, 1388650_AT, 1369179_A_AT, 1381121_AT, 1398482_AT, 1388426_AT, 1374627_AT, 1373197_AT, 1368813_AT, 1378925_AT, 1387354_AT, 1370172_AT, 1390255_AT, 1387343_AT, 1368303_AT, 1372750_AT, 1367816_AT, 1372757_AT, 1374625_AT	333	655	5797	0.611288	1	1	100
						GOTERM_BP_FAT	GO:0045449~regulation of transcription	32	6.86695	0.999764	1370173_AT, 1383448_AT, 1372523_AT, 1398759_AT, 1372186_A_AT, 1367899_AT, 1369738_S_AT, 1393550_AT, 1387788_AT, 1370080_AT, 1383564_AT, 1369737_AT, 1385132_AT, 1370688_AT, 1392477_AT, 1370224_AT, 1374276_AT, 1379582_A_AT, 1371781_AT, 1368835_AT, 1388650_AT, 1369179_A_AT, 1380336_AT, 1388426_AT, 1398482_AT, 1381121_AT, 1373197_AT, 1374627_AT, 1368813_AT, 1378925_AT, 1387354_AT, 1370172_AT, 1390255…	333	902	5797	0.617593	1	1	100
						Annotation Cluster 96	Enrichment Score: 0.019305959033980503
						Category	Term	Count	%	PValue	Genes	List Total	Pop Hits	Pop Total	Fold Enrichment	Bonferroni	Benjamini	FDR
						GOTERM_BP_FAT	GO:0001568~blood vessel development	6	1.28755	0.946071	1370080_AT, 1387788_AT, 1393403_AT, 1368171_AT, 1368172_A_AT, 1390659_AT, 1368290_AT	333	154	5797	0.67825	1	0.999999	100
						GOTERM_BP_FAT	GO:0001944~vasculature development	6	1.28755	0.951772	1370080_AT, 1387788_AT, 1393403_AT, 1368171_AT, 1368172_A_AT, 1390659_AT, 1368290_AT	333	157	5797	0.665289	1	1	100
						GOTERM_BP_FAT	GO:0048514~blood vessel morphogenesis	4	0.858369	0.971909	1370080_AT, 1387788_AT, 1393403_AT, 1368290_AT	333	120	5797	0.58028	1	1	100
						Annotation Cluster 97	Enrichment Score: 0.018414501703613473
						Category	Term	Count	%	PValue	Genes	List Total	Pop Hits	Pop Total	Fold Enrichment	Bonferroni	Benjamini	FDR
						GOTERM_BP_FAT	GO:0008219~cell death	12	2.57511	0.939656	1388650_AT, 1370173_AT, 1384842_S_AT, 1369931_AT, 1372186_A_AT, 1381975_AT, 1382106_AT, 1367899_AT, 1367802_AT, 1370374_AT, 1370172_AT, 1370080_AT, 1389123_AT, 1390153_AT, 1387242_AT, 1370154_AT	333	283	5797	0.738166	1	0.999999	100
						GOTERM_BP_FAT	GO:0016265~death	12	2.57511	0.946068	1388650_AT, 1370173_AT, 1384842_S_AT, 1369931_AT, 1372186_A_AT, 1381975_AT, 1382106_AT, 1367899_AT, 1367802_AT, 1370374_AT, 1370172_AT, 1370080_AT, 1389123_AT, 1390153_AT, 1387242_AT, 1370154_AT	333	287	5797	0.727878	1	0.999999	100
						GOTERM_BP_FAT	GO:0012501~programmed cell death	10	2.14592	0.967335	1370173_AT, 1388650_AT, 1384842_S_AT, 1369931_AT, 1372186_A_AT, 1381975_AT, 1382106_AT, 1367899_AT, 1367802_AT, 1370374_AT, 1370172_AT, 1389123_AT, 1390153_AT, 1387242_AT	333	260	5797	0.669554	1	1	100
						GOTERM_BP_FAT	GO:0006915~apoptosis	9	1.93133	0.981463	1370173_AT, 1388650_AT, 1384842_S_AT, 1381975_AT, 1382106_AT, 1372186_A_AT, 1367899_AT, 1367802_AT, 1370374_AT, 1370172_AT, 1389123_AT, 1390153_AT, 1387242_AT	333	254	5797	0.616833	1	1	100
						Annotation Cluster 98	Enrichment Score: 0.008044014969548912
						Category	Term	Count	%	PValue	Genes	List Total	Pop Hits	Pop Total	Fold Enrichment	Bonferroni	Benjamini	FDR
						GOTERM_BP_FAT	GO:0010605~negative regulation of macromolecule metabolic process	22	4.72103	0.845188	1368447_X_AT, 1372523_AT, 1369226_AT, 1371583_AT, 1367786_AT, 1389836_A_AT, 1367712_AT, 1370688_AT, 1388484_AT, 1368446_AT, 1374033_AT, 1369179_A_AT, 1381121_AT, 1398482_AT, 1380336_AT, 1370186_AT, 1375138_AT, 1368558_S_AT, 1387193_A_AT, 1368303_AT, 1389362_AT, 1367816_AT, 1367794_AT, 1372750_AT, 1376537_AT, 1368271_A_AT, 1370294_A_AT	333	441	5797	0.868447	1	0.999961	100
						GOTERM_BP_FAT	GO:0010629~negative regulation of gene expression	10	2.14592	0.98766	1371583_AT, 1369179_A_AT, 1381121_AT, 1368303_AT, 1398482_AT, 1372523_AT, 1370688_AT, 1368558_S_AT, 1372750_AT, 1367816_AT, 1368271_A_AT	333	289	5797	0.602367	1	1	100
						GOTERM_BP_FAT	GO:0000122~negative regulation of transcription from RNA polymerase II promoter	4	0.858369	0.990831	1369179_A_AT, 1368303_AT, 1372750_AT, 1367816_AT	333	144	5797	0.483567	1	1	100
						GOTERM_BP_FAT	GO:0016481~negative regulation of transcription	8	1.71674	0.994854	1369179_A_AT, 1381121_AT, 1368303_AT, 1398482_AT, 1372523_AT, 1370688_AT, 1372750_AT, 1367816_AT, 1368271_A_AT	333	264	5797	0.527528	1	1	100
						GOTERM_BP_FAT	GO:0045892~negative regulation of transcription, DNA-dependent	5	1.07296	0.998079	1369179_A_AT, 1381121_AT, 1368303_AT, 1372750_AT, 1367816_AT	333	206	5797	0.422534	1	1	100
						GOTERM_BP_FAT	GO:0045934~negative regulation of nucleobase, nucleoside, nucleotide and nucleic acid metabolic process	8	1.71674	0.998137	1369179_A_AT, 1381121_AT, 1368303_AT, 1398482_AT, 1372523_AT, 1370688_AT, 1372750_AT, 1367816_AT, 1368271_A_AT	333	289	5797	0.481894	1	1	100
						GOTERM_BP_FAT	GO:0051253~negative regulation of RNA metabolic process	5	1.07296	0.99841	1369179_A_AT, 1381121_AT, 1368303_AT, 1372750_AT, 1367816_AT	333	210	5797	0.414486	1	1	100
						GOTERM_BP_FAT	GO:0051172~negative regulation of nitrogen compound metabolic process	8	1.71674	0.998423	1369179_A_AT, 1381121_AT, 1368303_AT, 1398482_AT, 1372523_AT, 1370688_AT, 1372750_AT, 1367816_AT, 1368271_A_AT	333	293	5797	0.475315	1	1	100
						GOTERM_BP_FAT	GO:0010558~negative regulation of macromolecule biosynthetic process	8	1.71674	0.999234	1369179_A_AT, 1381121_AT, 1368303_AT, 1398482_AT, 1372523_AT, 1370688_AT, 1372750_AT, 1367816_AT, 1368271_A_AT	333	310	5797	0.449249	1	1	100
[truncated: 12 more rows]

[truncated: 2 more sheets: DAVID results Cr, Genes in pathways]
